# Supplementary material for: Secretory Profile of Adipose-Tissue-Derived Mesenchymal Stem Cells from Cats with Calicivirus-Positive Severe Chronic Gingivostomatitis
Source: Viruses. 2022 May 25;14(6):1146. doi: 10.3390/v14061146 (PMC9228153; doi:10.3390/v14061146)
Supplement: Supplementary file 1 [file viruses-14-01146-s001.zip]

Archive with 3 entries (3 files):
- Figure S1_Assessment of adipogenic, osteogenic anf chondrogenic differentiation.pdf
- Table S1_List of proteins.xlsx
- Table S2_Legends for upregulated and downregulated proteins according to the STRING database.xlsx
