# Supplementary material for: Secretory Profile of Adipose-Tissue-Derived Mesenchymal Stem Cells from Cats with Calicivirus-Positive Severe Chronic Gingivostomatitis
Source: Viruses. 2022 May 25;14(6):1146. doi: 10.3390/v14061146 (PMC9228153; doi:10.3390/v14061146)
Supplement: Supplementary file 1 [file viruses-14-01146-s001.zip › Table S1_List of proteins.xlsx]

## Sheet: Total Proteins
Gene Symbol	Accession	Description	Coverage [%]	Sum PEP Score	Peptides	MW [kDa]	Found in Sample Group: GECF	Found in Sample Group: Healthy	Biological Process	Cellular Component	Molecular Function
FLNA	XP_004001062.1	filamin-A isoform X1	54	1147.4	117	280.5	High	High			protein binding
FLNB	XP_003982416.1	filamin-B isoform X4	54	897.968	118	277.3	High	High			protein binding
ACTN4	XP_019675142.1	alpha-actinin-4 isoform X5	65	778.953	68	107.3	High	High
ACTN1	XP_003987818.1	alpha-actinin-1 isoform X4	70	742.633	68	105.4	High	High			metal ion binding;protein binding
TNC	XP_019671966.1	tenascin isoform X1	36	626.915	64	250.7	High	High
LOC101090503; PLEC	XP_019678170.1	plectin	35	614.517	127	480.6	High	High
LRP1	XP_003988980.1	prolow-density lipoprotein receptor-related protein 1 isoform X2	27	586.571	94	504.3	High	High		membrane	metal ion binding;protein binding
FN1	XP_006935598.1	fibronectin isoform X4	40	545.666	71	262.2	High	High		extracellular	protein binding
FN1	XP_003991168.1	fibronectin isoform X11	40	532.766	69	252.3	High	High		extracellular	protein binding
VCL	XP_019668863.1	vinculin isoform X1	54	512.349	60	123.9	High	High
FLNC	XP_003983071.1	filamin-C isoform X2	38	509.081	80	290.2	High	High			protein binding
TLN1	XP_019671727.1	talin-1 isoform X1	36	428.825	66	271.3	High	High
ACTB; ACTG1	XP_006940721.2	actin, cytoplasmic 2	77	426.177	28	41.8	High	High	cell organization and biogenesis	cytoskeleton;membrane;nucleus	nucleotide binding;protein binding;structural molecule activity
WDR1	XP_019685525.1	WD repeat-containing protein 1, partial	61	369.631	31	69.4	High	High
IQGAP1	XP_011281069.1	ras GTPase-activating-like protein IQGAP1	34	361.312	48	185.5	High	High	regulation of biological process		protein binding
LAMC1	XP_011289352.2	laminin subunit gamma-1	42	358.034	48	172.4	High	High
MYH9	XP_019691058.1	myosin-9	30	347.776	55	220.7	High	High
HSPA8	XP_003992527.1	heat shock cognate 71 kDa protein	51	341.002	33	70.9	High	High	cell organization and biogenesis		nucleotide binding
PGK1	XP_004000714.1	phosphoglycerate kinase 1	78	319.671	30	44.6	High	High	metabolic process		catalytic activity;nucleotide binding
COL6A3	XP_019694498.1	collagen alpha-3(VI) chain	25	317.082	65	344.1	High	High
ENO1	XP_003989518.1	alpha-enolase isoform X1	51	311.675	27	47.3	High	High	metabolic process;regulation of biological process;response to stimulus	cell surface;cytoplasm;cytosol;membrane;nucleus	catalytic activity;DNA binding;metal ion binding;protein binding;RNA binding
PKM; PARP6	XP_019687676.1	poly [ADP-ribose] polymerase 6 isoform X11	67	311.445	34	58	High	High	cell death;metabolic process	cytoplasm;cytosol;mitochondrion;nucleus	catalytic activity;metal ion binding;protein binding;RNA binding
ALDOA	XP_003998733.1	fructose-bisphosphate aldolase A	80	304.548	29	39.5	High	High	metabolic process		catalytic activity
GDI2	XP_006933272.1	rab GDP dissociation inhibitor beta	70	301.817	30	48	High	High	metabolic process;regulation of biological process;response to stimulus;transport	cytoplasm	catalytic activity;enzyme regulator activity;RNA binding
PARP6	XP_019687667.1	poly [ADP-ribose] polymerase 6 isoform X2	30	300.582	32	126.1	High	High
MSN	XP_004000620.1	moesin	56	300.495	41	67.8	High	High	cell differentiation;cell organization and biogenesis;cell proliferation;cellular component movement;regulation of biological process;response to stimulus	cell surface;cytoplasm;cytoskeleton;cytosol;membrane;nucleus	protein binding;RNA binding
LDHA	XP_006937195.1	L-lactate dehydrogenase A chain isoform X2	55	294.465	28	36.5	High	High	metabolic process		catalytic activity
EEF2	XP_003981745.1	elongation factor 2	42	290.767	37	95.3	High	High			catalytic activity;nucleotide binding
PLS3	XP_006944006.1	plastin-3 isoform X2	48	282.501	33	70.7	High	High			metal ion binding;protein binding
HSPA5	XP_006939520.1	78 kDa glucose-regulated protein	52	275.779	35	72.2	High	High	cell organization and biogenesis		catalytic activity
THBS1	XP_011281379.1	thrombospondin-1	44	268.119	40	129.5	High	High		extracellular	metal ion binding;protein binding
VIM	XP_003988180.1	vimentin	73	266.58	41	53.6	High	High	cell differentiation;cell organization and biogenesis;metabolic process;regulation of biological process;response to stimulus	cytoplasm;cytoskeleton;cytosol;membrane	protein binding;RNA binding;structural molecule activity
MMP2	XP_003998091.1	72 kDa type IV collagenase	49	265.524	31	65.6	High	High	metabolic process		catalytic activity;metal ion binding
PGAM1	XP_003994311.3	phosphoglycerate mutase 1	57	263.034	16	28.8	High	High	metabolic process;regulation of biological process	cytoplasm;cytosol;membrane	catalytic activity;protein binding
HSPA4	XP_003980811.1	heat shock 70 kDa protein 4 isoform X1	56	259.273	36	94.3	High	High	cell organization and biogenesis;transport	cytosol	nucleotide binding
LAMB1	XP_006929172.2	laminin subunit beta-1	32	254.376	42	197.2	High	High	cell differentiation;cell organization and biogenesis;cellular component movement;metabolic process;regulation of biological process;transport		catalytic activity;motor activity;nucleotide binding;protein binding;structural molecule activity;transporter activity
NPEPPS	XP_019673334.1	puromycin-sensitive aminopeptidase isoform X1	42	230.493	35	94.1	High	High
MRC2	XP_019672516.1	C-type mannose receptor 2	23	212.478	29	164.4	High	High
LMNA	XP_011289490.1	lamin	55	211.938	34	73.9	High	High			structural molecule activity
PAPPA	XP_019671105.1	pappalysin-1	28	211.093	28	169.9	High	High
C1S	XP_006933529.1	complement C1s subcomponent	41	206.284	24	77.7	High	High	metabolic process		catalytic activity;metal ion binding
THBS2	XP_006932208.1	thrombospondin-2 isoform X1	31	205.039	28	129.5	High	High	regulation of biological process	extracellular	metal ion binding;protein binding
SPTAN1	XP_019672200.1	spectrin alpha chain, non-erythrocytic 1 isoform X9	23	205.003	44	281.9	High	High			metal ion binding;protein binding
PRDX1	XP_003990084.1	peroxiredoxin-1	75	201.517	21	22.1	High	High	cell proliferation;cellular homeostasis;defense response;metabolic process;regulation of biological process;response to stimulus	cytoplasm;mitochondrion;nucleus	antioxidant activity;catalytic activity;protein binding;RNA binding
WARS	XP_003988038.1	tryptophan--tRNA ligase, cytoplasmic	65	201.261	25	53.4	High	High	metabolic process;regulation of biological process	cytoplasm;cytosol;nucleus	catalytic activity;enzyme regulator activity;nucleotide binding;protein binding
TKT	XP_019678431.1	transketolase isoform X2	47	200.085	26	67.9	High	High	metabolic process		catalytic activity
TPI1	XP_006933527.1	triosephosphate isomerase	63	198.396	18	30.8	High	High	metabolic process		catalytic activity
LAMA4	XP_003986521.4	laminin subunit alpha-4 isoform X2	27	195.889	38	210.7	High	High
PDIA3	XP_003987270.1	protein disulfide-isomerase A3	47	188.369	30	56.8	High	High	cellular homeostasis;metabolic process;regulation of biological process;response to stimulus	cell surface;endoplasmic reticulum;nucleus	catalytic activity;protein binding;RNA binding
COL1A1	XP_003996748.1	collagen alpha-1(I) chain isoform X1	22	186.388	24	138.8	High	High	cell differentiation;cell organization and biogenesis;metabolic process;regulation of biological process;response to stimulus;transport	cytoplasm;extracellular	protein binding;structural molecule activity
ACTC1	XP_003987346.1	actin, alpha cardiac muscle 1	49	185.691	20	42	High	High	cell organization and biogenesis;cellular component movement;regulation of biological process	cytoplasm;membrane	catalytic activity;nucleotide binding;protein binding
ATIC	XP_003991166.1	bifunctional purine biosynthesis protein PURH	49	185.336	23	64.8	High	High	metabolic process		catalytic activity
CLTC	XP_019673150.1	clathrin heavy chain 1 isoform X1	24	182.129	32	192.4	High	High
PTGR1	XP_003995804.1	prostaglandin reductase 1	52	179.538	15	35.7	High	High	metabolic process	cytoplasm	catalytic activity
VCP	XP_011286873.1	transitional endoplasmic reticulum ATPase isoform X1	46	178.825	30	89.2	High	High	metabolic process;response to stimulus		catalytic activity;nucleotide binding;RNA binding
CSPG4	XP_003986971.2	chondroitin sulfate proteoglycan 4	18	177.022	30	250.8	High	High
LOC101099624; SND1	XP_011278837.1	staphylococcal nuclease domain-containing protein 1	41	175.053	31	101.9	High	High	cell differentiation;metabolic process;regulation of biological process	cytoplasm;cytosol;membrane;mitochondrion;nucleus	catalytic activity;protein binding;RNA binding
ALB	NP_001009961.1	serum albumin precursor	19	174.264	13	68.6	High	High	cell communication;regulation of biological process;response to stimulus;transport	extracellular	DNA binding;metal ion binding
UBA1	XP_004000473.1	ubiquitin-like modifier-activating enzyme 1	31	173.303	29	117.8	High	High	metabolic process;response to stimulus	cytoplasm;cytosol;membrane;mitochondrion;nucleus	catalytic activity;nucleotide binding;RNA binding
COL12A1	XP_006931911.1	collagen alpha-1(XII) chain isoform X1	16	170.109	36	339	High	High			protein binding
GPI	XP_019675162.1	glucose-6-phosphate isomerase	47	168.301	18	55.3	High	High	metabolic process		catalytic activity
TARS	XP_003981521.1	threonine--tRNA ligase, cytoplasmic	34	165.736	24	83.5	High	High	metabolic process	cytoplasm;cytoskeleton;cytosol	catalytic activity;nucleotide binding
CTSB	XP_003984894.1	cathepsin B isoform X1	44	165.028	13	37.7	High	High	cell differentiation;metabolic process;regulation of biological process;response to stimulus	mitochondrion;vacuole	catalytic activity;protein binding
LAP3	XP_003985554.1	cytosol aminopeptidase	47	164.291	21	56.9	High	High	metabolic process		catalytic activity
SPTBN1	XP_011279315.1	spectrin beta chain, non-erythrocytic 1 isoform X1	22	164.155	39	264.9	High	High			protein binding
GDI1	XP_004001071.1	rab GDP dissociation inhibitor alpha	51	157.381	21	50.5	High	High	metabolic process;regulation of biological process;response to stimulus;transport	cytoplasm	catalytic activity;enzyme regulator activity
C4B; C4A; LOC101094346	XP_006931645.1	complement C4-A	16	155.28	26	191.8	High	High		extracellular	enzyme regulator activity
GARS	XP_003982988.2	glycine--tRNA ligase, partial	38	153.321	26	81	High	High	metabolic process		catalytic activity;nucleotide binding
RNPEP	XP_011289248.1	aminopeptidase B	49	149.54	24	73.4	High	High			catalytic activity;metal ion binding
KPNB1	XP_019673333.1	importin subunit beta-1	29	148.704	22	97.2	High	High	transport		protein binding
UPP1	XP_011278568.1	uridine phosphorylase 1 isoform X1	52	148.432	12	34.6	High	High	metabolic process		catalytic activity
LOC101089505; CFH	XP_011289392.2	complement factor H isoform X1	23	147.662	13	85	High	High
TXNRD1	XP_019690989.1	thioredoxin reductase 1, cytoplasmic isoform X1	35	147.353	18	66.5	High	High
PYGL	XP_011281682.1	glycogen phosphorylase, liver form	29	143.663	30	111.3	High	High	metabolic process		catalytic activity
SERPINH1	XP_006936975.1	serpin H1	41	141.955	17	46.4	High	High	cell organization and biogenesis;metabolic process;regulation of biological process	cytoplasm;endoplasmic reticulum;membrane	enzyme regulator activity;protein binding;RNA binding
POSTN	XP_011283275.1	periostin isoform X3	29	140.721	22	89.9	High	High			protein binding
COL6A1	XP_011284013.1	collagen alpha-1(VI) chain	23	140.622	20	108.9	High	High
LOC101088468	XP_019680456.1	complement C3-like	20	140.6	29	178.8	High	High
IPO5	XP_006927420.3	importin-5	26	138.572	21	121.2	High	High
LOC101096050; ASNS	XP_006929262.1	asparagine synthetase [glutamine-hydrolyzing]	48	137.281	22	64.4	High	High	cell communication;metabolic process;regulation of biological process;response to stimulus	cytosol	catalytic activity;nucleotide binding;protein binding
PGD	XP_003989530.1	6-phosphogluconate dehydrogenase, decarboxylating	46	137.106	18	53.2	High	High	metabolic process	nucleus	catalytic activity
ACTBL2	XP_003981025.1	beta-actin-like protein 2	32	135.918	11	41.9	High	High
TAGLN	XP_003992442.1	transgelin	68	135.698	17	22.6	High	High			protein binding
FAT1	XP_019683834.1	protocadherin Fat 1 isoform X1	9	135.116	28	509	High	High
TUBA1B; LOC101096402	XP_003988693.2	tubulin alpha-1A chain	55	134.371	18	50.1	High	Peak Found			catalytic activity;nucleotide binding;structural molecule activity
G6PD	XP_004001079.3	glucose-6-phosphate 1-dehydrogenase isoform X2	61	133.909	28	59.4	High	High	metabolic process		catalytic activity;nucleotide binding
TIMP1	XP_011290023.2	metalloproteinase inhibitor 1, partial	81	133.361	11	19.7	High	High
PRDX6	XP_011289183.1	peroxiredoxin-6	74	132.033	21	25	High	High	metabolic process		antioxidant activity;catalytic activity
SERPINF1	XP_003996465.1	pigment epithelium-derived factor	37	131.235	13	46.2	High	High	regulation of biological process	extracellular	enzyme regulator activity
CLIC4	XP_019691975.1	chloride intracellular channel protein 4	49	130.906	12	26.8	High	High
DPYSL3	XP_019689513.1	dihydropyrimidinase-related protein 3	35	128.148	22	71.1	High	High			catalytic activity
PLOD1	XP_003989548.1	procollagen-lysine,2-oxoglutarate 5-dioxygenase 1	33	127.524	19	83.4	High	High	metabolic process;response to stimulus	endoplasmic reticulum	catalytic activity;metal ion binding
LDHB	XP_003988536.1	L-lactate dehydrogenase B chain	40	126.424	17	36.6	High	High	metabolic process	cytoplasm	catalytic activity
MYH10	XP_019672718.1	myosin-10	12	126.317	24	235.7	High	High
EEF1A1	NP_001009326.1	Elongation factor 1-alpha 1	34	125.922	12	50.1	High	High	metabolic process;response to stimulus	cytoplasm;cytoskeleton;cytosol;membrane;nucleus	catalytic activity;nucleotide binding;protein binding;RNA binding
PCOLCE	XP_003998536.4	procollagen C-endopeptidase enhancer 1 isoform X2	34	125.163	13	56.6	High	High
C1R	XP_019690013.1	complement C1r subcomponent isoform X1	32	124.758	18	81.5	High	High	metabolic process		catalytic activity;metal ion binding
GNPDA2	XP_003985460.1	glucosamine-6-phosphate isomerase 2	50	124.706	12	31.1	High	High	metabolic process	cytoplasm;nucleus	catalytic activity
ACLY	XP_019673444.1	ATP-citrate synthase isoform X1	27	124.245	25	122.1	High	High	metabolic process	cytoplasm;cytosol;membrane	catalytic activity;metal ion binding;nucleotide binding
DDB1	XP_003993471.2	DNA damage-binding protein 1	27	124.131	25	126.9	High	High	cell organization and biogenesis;metabolic process;regulation of biological process;response to stimulus	cytoplasm;nucleus	DNA binding;protein binding
EEF1G	XP_003993558.1	elongation factor 1-gamma	36	124.034	16	50	High	High	metabolic process		protein binding;RNA binding
HSP90AB1	XP_003986248.1	heat shock protein HSP 90-beta	35	123.845	23	83.2	High	High	cell organization and biogenesis;metabolic process;regulation of biological process;response to stimulus	cytoplasm;cytosol;extracellular;membrane;mitochondrion;nucleus	enzyme regulator activity;nucleotide binding;protein binding;RNA binding
CAP1	XP_011283013.1	adenylyl cyclase-associated protein 1 isoform X2	37	122.075	17	51.4	High	High	cell organization and biogenesis;regulation of biological process;response to stimulus	cytoskeleton	protein binding
TUBB4B	XP_011287043.1	tubulin beta-4B chain	48	122.041	18	49.8	High	High			catalytic activity;nucleotide binding;structural molecule activity
COPA	XP_011289413.1	coatomer subunit alpha	20	121.492	20	138.2	High	High	transport		protein binding;structural molecule activity
AKR1A1	XP_006934756.1	alcohol dehydrogenase [NADP(+)]	68	121.381	21	36.7	High	High	metabolic process	cytosol;membrane	catalytic activity
SPON1	XP_019667649.1	spondin-1, partial	23	120.962	14	93.8	High	High
TUBA1C; LOC101081992	XP_011282203.1	tubulin alpha-1C chain	45	120.859	16	49.9	High	High			catalytic activity
GANAB	XP_003993563.1	neutral alpha-glucosidase AB isoform X2	25	120.282	20	106.5	High	High	metabolic process		catalytic activity
ALB	CAD32275.1	albumin, partial	24	120.153	13	65.9	High	High
ALDOC	XP_003996537.1	fructose-bisphosphate aldolase C	37	119.412	11	39.3	High	High	cell differentiation;metabolic process	mitochondrion	catalytic activity;protein binding
IGF2R	XP_011280853.1	cation-independent mannose-6-phosphate receptor	13	118.671	26	272.6	High	High	transport	cytoplasm	transporter activity
DYNC1H1	XP_019689386.1	cytoplasmic dynein 1 heavy chain 1	9	118.651	32	523.4	High	High
LOC101086085	XP_011284222.1	peptidyl-prolyl cis-trans isomerase A	63	118.576	11	17.9	High	High	metabolic process		catalytic activity
ANXA2	XP_003987117.1	annexin A2	56	118.472	21	38.6	High	High			metal ion binding
YWHAE	XP_003996471.1	14-3-3 protein epsilon isoform X1	64	118.014	17	29.2	High	High			protein binding
PTK7	XP_003986240.1	inactive tyrosine-protein kinase 7	26	117.941	17	118.3	High	High	cell differentiation;cell organization and biogenesis;cellular component movement;metabolic process;regulation of biological process;response to stimulus	membrane	catalytic activity;nucleotide binding;protein binding
PSAT1	XP_003995475.1	phosphoserine aminotransferase	46	117.059	17	40.4	High	High	metabolic process	cytoplasm;cytosol	catalytic activity
SERPINE1	XP_003998575.2	plasminogen activator inhibitor 1	40	116.999	15	45.2	High	High	defense response;regulation of biological process;response to stimulus	extracellular	enzyme regulator activity;protein binding
TUBA4A	XP_003991220.1	tubulin alpha-4A chain	47	115.517	16	49.9	High	High			catalytic activity;nucleotide binding;structural molecule activity
LOC109499596	XP_019685880.1	tubulin beta chain-like isoform X2	43	115.451	18	55.3	High	High
COL6A2	XP_011284015.1	collagen alpha-2(VI) chain isoform X1	22	114.704	19	108.7	High	High
DPYSL2	XP_011279736.1	dihydropyrimidinase-related protein 2 isoform X1	35	114.675	18	73.5	High	High			catalytic activity
EPRS	XP_019677770.1	bifunctional glutamate/proline--tRNA ligase isoform X1	20	114.154	23	171.1	High	High
CCDC80	XP_003991681.1	coiled-coil domain-containing protein 80	26	114.088	19	108	High	High	cell organization and biogenesis;regulation of biological process		protein binding
UGP2	XP_003984089.1	UTP--glucose-1-phosphate uridylyltransferase isoform X1	40	114.001	20	56.9	High	High	metabolic process		catalytic activity
FASN	XP_011287785.1	fatty acid synthase	14	112.104	25	272.6	High	High	metabolic process		catalytic activity
EZR	XP_003986732.1	ezrin	32	112.104	22	69.3	High	High		cytoplasm	protein binding
TUBB	XP_003985935.1	tubulin beta chain	48	111.874	17	49.6	High	High	cell organization and biogenesis	cytoplasm;cytoskeleton;nucleus	catalytic activity;nucleotide binding;protein binding;structural molecule activity
ARPC1B	XP_003998507.1	actin-related protein 2/3 complex subunit 1B	42	111.019	13	41	High	High	cell organization and biogenesis;regulation of biological process	cytoskeleton	protein binding;structural molecule activity
THOP1	XP_019671181.1	thimet oligopeptidase	30	110.798	21	81.5	High	High
UGP2	XP_006930194.1	UTP--glucose-1-phosphate uridylyltransferase isoform X2	39	110.006	19	55.6	High	High	metabolic process		catalytic activity
RDX	XP_003992383.1	radixin isoform X1	28	107.88	19	71	High	High		cytoplasm	protein binding
CANT1; LOC105261197	XP_019673902.1	galectin-3-binding protein isoform X1	18	107.434	13	107.2	High	High
YWHAB	XP_019682012.1	14-3-3 protein beta/alpha isoform X1	50	105.571	13	30	High	High
ARHGDIA	XP_003997322.1	rho GDP-dissociation inhibitor 1	50	105.264	8	23.3	High	High	regulation of biological process	cytoplasm	enzyme regulator activity
DNPEP	XP_006935663.1	aspartyl aminopeptidase isoform X1	34	105.13	14	55.9	High	High	metabolic process		catalytic activity;metal ion binding
BGN	XP_004001049.2	biglycan	42	104.001	14	41.9	High	High	metabolic process;regulation of biological process;response to stimulus	cell surface;cytoplasm;extracellular;membrane	enzyme regulator activity;protein binding
PYGB	XP_006930072.1	glycogen phosphorylase, brain form	26	103.96	21	96.5	High	High	metabolic process	cytoplasm;membrane	catalytic activity
GREM1; LOC105259877	XP_011281387.1	gremlin-1	62	103.552	10	20.7	High	High	cell communication;cell organization and biogenesis;cellular component movement;regulation of biological process;response to stimulus	cell surface;extracellular	enzyme regulator activity;protein binding
CAPG	XP_003984253.1	macrophage-capping protein	37	102.637	11	38.9	High	High	cell organization and biogenesis;regulation of biological process		protein binding
COL6A2	XP_011284016.1	collagen alpha-2(VI) chain isoform X2	22	102.476	16	97.6	High	High
P4HB	XP_019672542.1	protein disulfide-isomerase	36	101.851	18	58.8	High	High
C7	XP_019667038.1	complement component C7 isoform X1	33	100.831	21	95.3	High	High
MAP1B	XP_006927845.2	microtubule-associated protein 1B isoform X1	9	99.554	16	270.9	High	High
PSMA1	XP_004001646.2	proteasome subunit alpha type-1 isoform X1	44	99.475	13	29.5	High	High	metabolic process		catalytic activity
QSOX1	XP_003999362.2	sulfhydryl oxidase 1	29	98.148	16	80.3	High	High	cellular homeostasis;metabolic process;regulation of biological process		catalytic activity
AHCY	XP_003983647.1	adenosylhomocysteinase isoform X1	42	97.869	20	47.7	High	High	metabolic process;transport	cytosol	catalytic activity;nucleotide binding
GAPDH	NP_001009307.1	glyceraldehyde-3-phosphate dehydrogenase	40	97.83	11	35.8	High	High	cell death;cell organization and biogenesis;metabolic process;regulation of biological process	cytoplasm;cytoskeleton;cytosol;nucleus	catalytic activity;nucleotide binding;protein binding
GBE1	NP_001009872.1	1,4-alpha-glucan-branching enzyme	37	97.029	20	80.5	High	High	metabolic process		catalytic activity
DPP3	XP_011285334.1	dipeptidyl peptidase 3 isoform X3	27	95.335	14	82.7	High	High
GAPDH	XP_006933500.1	glyceraldehyde-3-phosphate dehydrogenase isoform X1	40	92.301	11	35.8	High	Peak Found	metabolic process		catalytic activity;nucleotide binding
UBA2	XP_011288288.1	SUMO-activating enzyme subunit 2 isoform X1	31	91.787	14	71.1	High	High			catalytic activity
FH	XP_011289145.1	fumarate hydratase, mitochondrial	35	91.325	10	54.3	High	High	metabolic process		catalytic activity
ACTR3	XP_006935306.2	actin-related protein 3	40	91.184	15	47.7	High	High
EIF4A1	XP_003996224.1	eukaryotic initiation factor 4A-I	41	91.055	16	46.1	High	High	metabolic process;regulation of biological process	cytoplasm;membrane	catalytic activity;DNA binding;nucleotide binding;RNA binding
CLIC1	XP_003985985.1	chloride intracellular channel protein 1	62	89.198	12	27	High	High	metabolic process;regulation of biological process;transport	cytoplasm;membrane;mitochondrion;nucleus	catalytic activity;protein binding;transporter activity
CALD1	XP_019681388.1	caldesmon isoform X3	25	89.098	13	62.7	High	High
ABI3BP	XP_019666653.1	target of Nesh-SH3	16	88.423	14	121.5	High	High
OLFML3	XP_003990536.2	olfactomedin-like protein 3	37	88.16	13	46	High	High
PAFAH1B1	NP_001107812.1	Platelet-activating factor acetylhydrolase IB subunit alpha	38	87.696	15	46.6	High	High	cell communication;cell differentiation;cell division;cell organization and biogenesis;cell proliferation;cellular component movement;development;metabolic process;regulation of biological process;response to stimulus;transport	chromosome;cytoplasm;cytoskeleton;membrane;nucleus	protein binding
CARS	XP_011285391.1	cysteine--tRNA ligase, cytoplasmic isoform X2	30	87.649	21	94.3	High	High	metabolic process		catalytic activity;nucleotide binding
SPARC	XP_003981423.1	SPARC	37	87.586	9	34.5	High	High	regulation of biological process;response to stimulus		metal ion binding;protein binding
NAMPT	XP_011278630.1	nicotinamide phosphoribosyltransferase	35	86.741	17	55.5	High	High
THBS3	XP_011289480.1	thrombospondin-3	26	86.122	18	103.9	High	High		extracellular	metal ion binding
PEBP1	XP_003994758.3	phosphatidylethanolamine-binding protein 1	70	85.921	11	21	High	High
ARPC2	XP_011283864.1	actin-related protein 2/3 complex subunit 2	41	85.789	15	34.3	High	High	cell organization and biogenesis;regulation of biological process	cytoskeleton
CD109	XP_019687157.1	CD109 antigen	13	85.703	16	164.2	High	High
COL1A2	XP_003982813.1	collagen alpha-2(I) chain	14	84.305	15	129.5	High	High	cell organization and biogenesis;regulation of biological process;response to stimulus	endoplasmic reticulum;extracellular	protein binding;structural molecule activity
AP2B1	XP_011287265.1	AP-2 complex subunit beta isoform X1	22	83.913	18	105.6	High	High	transport		protein binding;transporter activity
AP2A1	XP_011287992.1	AP-2 complex subunit alpha-1 isoform X1	24	83.749	20	107.6	High	High	transport
GOT1	XP_011285783.1	aspartate aminotransferase, cytoplasmic	34	83.421	14	46.2	High	High	metabolic process
PLOD3	XP_011288783.1	procollagen-lysine,2-oxoglutarate 5-dioxygenase 3	24	83.356	15	85.7	High	High	metabolic process		catalytic activity
FSTL1	XP_003991726.1	follistatin-related protein 1	52	82.537	16	34.7	High	High	response to stimulus;transport	membrane	metal ion binding;protein binding;transporter activity
LOC101094506	XP_011280387.2	histone H3.1 isoform X2	38	82.415	13	24.3	High	High
LOC101086828; RPL5	XP_019693007.1	60S ribosomal protein L5 isoform X1	36	81.412	10	34.4	High	High	metabolic process	ribosome	structural molecule activity
COMP	XP_003982134.1	cartilage oligomeric matrix protein	21	81.151	13	82.3	High	High	regulation of biological process	extracellular	metal ion binding;protein binding
THBS4	XP_003981157.1	thrombospondin-4	16	81.03	11	105.9	High	High		extracellular	metal ion binding
CCT3	XP_003999670.1	T-complex protein 1 subunit gamma isoform X1	36	79.758	18	60.5	High	High			nucleotide binding
MDH1	NP_001009329.1	Malate dehydrogenase, cytoplasmic	34	79.729	10	36.4	High	High	metabolic process	cytoplasm;cytosol;mitochondrion	catalytic activity
AARS	XP_003998291.2	alanine--tRNA ligase, cytoplasmic	24	79.145	18	106.6	High	High	metabolic process		catalytic activity;nucleotide binding
LTBP2	AMJ27376.1	LTBP2	15	78.432	16	195.7	High	High		cell surface;membrane	metal ion binding
ME1	XP_011280801.2	NADP-dependent malic enzyme, partial	23	78.187	12	61.2	High	High
YARS	XP_003989875.1	tyrosine--tRNA ligase, cytoplasmic isoform X1	36	77.926	18	63	High	High	metabolic process		catalytic activity;nucleotide binding;RNA binding
HSP90AA1	XP_003988041.1	heat shock protein HSP 90-alpha	23	77.898	15	84.7	High	High	metabolic process;response to stimulus		nucleotide binding;protein binding
ACTR2	XP_003984109.1	actin-related protein 2 isoform X1	31	77.513	9	45.3	High	High	cell organization and biogenesis;regulation of biological process	cytoskeleton	nucleotide binding
FBN1	XP_019689337.1	fibrillin-1	10	77.362	19	308.2	High	High
GSN	XP_003995862.1	gelsolin	22	77.246	13	85.8	High	High
DCN	XP_003989159.1	decorin	29	76.142	10	39.9	High	High	metabolic process;regulation of biological process;response to stimulus	cytoplasm;extracellular	enzyme regulator activity;protein binding;RNA binding
PSMB5	XP_003987515.1	proteasome subunit beta type-5	35	75.38	11	28.4	High	High	metabolic process;response to stimulus	cytoplasm;nucleus;proteasome	catalytic activity
CFB	XP_003986000.1	complement factor B	23	75.35	16	86.1	High	High	metabolic process		catalytic activity
GC	XP_006931131.1	vitamin D-binding protein	9	75.142	5	52.8	High	High
RARS	XP_003981378.1	arginine--tRNA ligase, cytoplasmic	28	75.074	17	75.5	High	High	metabolic process	cytoplasm;cytosol;membrane;mitochondrion;nucleus	catalytic activity;nucleotide binding;protein binding
LOC101082677; GBP6	XP_003990337.1	guanylate-binding protein 6	25	74.95	13	71.9	High	High			catalytic activity;nucleotide binding
IDH1	XP_006935577.1	isocitrate dehydrogenase [NADP] cytoplasmic	43	74.908	14	46.7	High	High	metabolic process		catalytic activity;metal ion binding;nucleotide binding
YBX1	XP_019694631.1	nuclease-sensitive element-binding protein 1	33	73.987	6	42.2	High	High
SERPINE2	XP_011283955.1	glia-derived nexin	32	73.934	12	44	High	High
PA2G4	XP_003988925.1	proliferation-associated protein 2G4	37	73.855	13	43.8	High	High
CAPZB	XP_006934429.1	F-actin-capping protein subunit beta isoform X2	44	73.605	12	33.8	High	High	cell organization and biogenesis;regulation of biological process	cytoplasm;cytoskeleton;membrane	protein binding
F2	XP_003993267.1	prothrombin	16	73.365	10	70.3	High	High	cellular homeostasis;coagulation;defense response;metabolic process;regulation of biological process;response to stimulus	extracellular	catalytic activity;metal ion binding;protein binding;receptor activity;signal transducer activity
HARS	XP_003980895.1	histidine--tRNA ligase, cytoplasmic isoform X1	31	72.543	17	57.4	High	High	cell organization and biogenesis;metabolic process	cytoplasm;cytosol;mitochondrion	catalytic activity;nucleotide binding;protein binding
HEXB	AEP60131.1	beta-N-acetylhexosaminidase beta subunit	28	72.089	13	61.2	High	High	metabolic process		catalytic activity
LOC101088196; NME1	XP_006940265.1	nucleoside diphosphate kinase A	53	71.842	7	17.1	High	High	metabolic process		catalytic activity
HSPA1L; LOC101091022	XP_003985991.1	heat shock 70 kDa protein 1-like	17	71.715	9	70.3	High	High	cell organization and biogenesis;metabolic process	cytosol	nucleotide binding;protein binding
FAP	XP_011283649.1	prolyl endopeptidase FAP isoform X1	19	71.61	12	87.7	High	High	metabolic process		catalytic activity
MAN2B1	XP_006928517.1	lysosomal alpha-mannosidase isoform X1	17	69.801	13	113	High	High	metabolic process		catalytic activity;metal ion binding
EML2	XP_019674892.1	echinoderm microtubule-associated protein-like 2 isoform X2	21	69.381	14	87.9	High	High			protein binding
AP2A2	XP_006937732.1	AP-2 complex subunit alpha-2 isoform X2	20	69.093	16	103.6	High	High	transport
CCT2	XP_003989084.1	T-complex protein 1 subunit beta	33	68.902	14	57.4	High	High	cell organization and biogenesis;metabolic process;regulation of biological process;transport	cytoplasm;cytosol	nucleotide binding;protein binding
PCNA	XP_003983789.1	proliferating cell nuclear antigen	44	68.694	9	28.8	High	High	regulation of biological process		DNA binding;enzyme regulator activity
AP2A2	XP_006937731.1	AP-2 complex subunit alpha-2 isoform X1	20	68.459	16	103.7	High	High	transport	cytoplasm;membrane	protein binding;transporter activity
GNPDA1	XP_003980919.1	glucosamine-6-phosphate isomerase 1	52	68.185	10	32.6	High	High	metabolic process	cytoplasm	catalytic activity
LTA4H	XP_011282463.1	leukotriene A-4 hydrolase isoform X1	27	68.057	14	69.2	High	High			catalytic activity;metal ion binding
GUSB	AAD01499.1	mutant beta-glucuronidase	19	68.032	10	74.6	High	High	metabolic process		catalytic activity
NID1	XP_003993948.1	nidogen-1	16	67.624	13	135.7	High	High	cell organization and biogenesis;regulation of biological process	cell surface;membrane	metal ion binding;protein binding
KARS	XP_003998309.1	lysine--tRNA ligase isoform X1	23	67.531	15	71.5	High	High	metabolic process		catalytic activity;nucleotide binding
CCT8	XP_006936000.1	T-complex protein 1 subunit theta isoform X1	30	67.516	14	60.3	High	High			nucleotide binding
MTHFD1	XP_003987775.1	C-1-tetrahydrofolate synthase, cytoplasmic isoform X1	20	67.306	15	101.2	High	High	metabolic process	cytoplasm;cytosol;membrane;mitochondrion	catalytic activity;nucleotide binding
APOE	XP_011288149.1	apolipoprotein E	36	66.047	8	30.2	High	High	metabolic process;transport	extracellular
RNH1	XP_006937751.1	ribonuclease inhibitor	35	65.874	12	49.8	High	High			protein binding
LAMB2	XP_003982265.1	laminin subunit beta-2 isoform X1	14	65.254	17	195.8	High	Peak Found	cell differentiation;cell growth;cell organization and biogenesis;cellular component movement;metabolic process	cytoplasm	protein binding
LOC105261123	BAN83910.1	restriction factor for feline retrovirus X	33	65.23	9	33	High	High			structural molecule activity
LOC105260573	XP_019685945.1	heat shock 70 kDa protein 1B-like	69	65.165	8	13.4	High	High
EIF2A	XP_003992053.2	eukaryotic translation initiation factor 2A isoform X1	33	65.134	14	66	High	High
AP1B1	XP_003994817.1	AP-1 complex subunit beta-1 isoform X4	17	64.766	14	104.7	High	High	transport
SERPINB1	XP_003985901.1	leukocyte elastase inhibitor	30	64.649	12	42.8	High	High	regulation of biological process	extracellular;membrane	enzyme regulator activity
LUM	XP_003989158.1	lumican	32	64.4	10	38.4	High	High	cell organization and biogenesis;regulation of biological process	extracellular	protein binding
MTAP	XP_011286911.1	S-methyl-5'-thioadenosine phosphorylase isoform X2	35	63.868	7	31.1	High	High	metabolic process		catalytic activity
SEMA3C	XP_003982756.1	semaphorin-3C	25	63.755	15	85.1	High	High	cellular component movement;regulation of biological process;response to stimulus	membrane	protein binding
ADSL	XP_003989329.1	adenylosuccinate lyase isoform X1	32	63.599	11	55.5	High	High	cell organization and biogenesis;metabolic process	mitochondrion	catalytic activity
YWHAG	XP_003998588.1	14-3-3 protein gamma	44	63.096	10	28.3	High	High			protein binding
CORO1C	XP_019670205.1	coronin-1C	30	63.031	14	53.2	High	High	cell organization and biogenesis;cellular component movement;regulation of biological process	cytoskeleton	protein binding
PGM1	XP_006934862.1	phosphoglucomutase-1 isoform X3	26	62.69	13	61.4	High	High	metabolic process		catalytic activity
CLEC3B	XP_003982187.1	tetranectin	47	62.586	7	22.3	High	High	response to stimulus	cytoplasm;extracellular	metal ion binding;protein binding
TFPI2	XP_003982808.1	tissue factor pathway inhibitor 2	41	62.036	10	26.7	High	High	coagulation;regulation of biological process	extracellular	enzyme regulator activity
CCT7	XP_003984170.1	T-complex protein 1 subunit eta	30	61.991	13	59.4	High	High			nucleotide binding
PSMB1	XP_003986764.1	proteasome subunit beta type-1	40	61.801	8	26.4	High	High	metabolic process	cytoplasm;extracellular;nucleus;proteasome	catalytic activity
CFL1	XP_003993693.1	cofilin-1	51	61.592	10	18.5	High	High	cell organization and biogenesis	cytoskeleton	protein binding
A2M	XP_006933559.1	alpha-2-macroglobulin	6	61.43	7	163.4	High	High		extracellular	enzyme regulator activity
LOC101091785	XP_003985767.1	histone H1.4	25	60.992	7	21.8	High	High	cell organization and biogenesis;metabolic process;regulation of biological process	chromosome;nucleus	DNA binding;RNA binding
BMP1	XP_019685469.1	bone morphogenetic protein 1	21	60.917	16	107.5	High	High
HDGF	XP_011289498.1	hepatoma-derived growth factor	54	60.795	11	26.6	High	High
LOC101089263	XP_003985758.1	histone H1.3	25	60.721	7	22.1	High	High	cell organization and biogenesis;metabolic process;regulation of biological process	chromosome;nucleus	DNA binding;RNA binding
PSMA7	XP_006929677.3	proteasome subunit alpha type-7	40	60.569	7	25	High	High
TPM2	XP_019671736.1	tropomyosin beta chain isoform X4	36	60.546	13	33	High	High
LOC101093016	XP_003985772.1	histone H1.2	26	59.635	7	21.3	High	High	cell organization and biogenesis;metabolic process;regulation of biological process	chromosome;nucleus	DNA binding;RNA binding
PGM3	XP_003986388.3	phosphoacetylglucosamine mutase	21	58.955	8	59.7	High	High	metabolic process	cytosol	catalytic activity;metal ion binding
CTSD	XP_011285369.1	cathepsin D	32	58.543	12	44.1	High	High	metabolic process		catalytic activity
LOC101082193; COL5A1	XP_011287018.1	collagen alpha-1(V) chain	7	58.203	9	183.6	High	High			structural molecule activity
PFN1	XP_003996286.2	profilin-1	63	58.083	7	11	High	High
YWHAH	XP_006938678.1	14-3-3 protein eta	30	57.8	10	33.8	High	High
CPB1	XP_019666147.1	carboxypeptidase B	28	57.693	9	49.4	High	High	metabolic process		catalytic activity;metal ion binding
PPIB	NP_001265776.1	peptidyl-prolyl cis-trans isomerase B	45	57.521	12	23.8	High	High	metabolic process;regulation of biological process	endoplasmic reticulum;membrane;nucleus	catalytic activity;protein binding;RNA binding
LOC101091020	XP_003985764.1	histone H1.4-like	25	57.417	7	21.6	High	High	cell organization and biogenesis	chromosome;nucleus	DNA binding
VPS35	XP_003998053.2	vacuolar protein sorting-associated protein 35 isoform X1	15	57.375	10	91.7	High	High	transport		transporter activity
GLOD4	XP_003996497.1	glyoxalase domain-containing protein 4	46	57.276	12	34	High	High		mitochondrion	protein binding
EIF2S3	XP_004000413.1	eukaryotic translation initiation factor 2 subunit 3	28	57.169	9	51	High	High			catalytic activity;nucleotide binding
COPE	XP_003982136.1	coatomer subunit epsilon	28	57.01	6	34.4	High	High	transport	cytoplasm;Golgi;membrane	protein binding;structural molecule activity
LOC105261186	XP_011287502.1	nucleoside diphosphate kinase B	51	56.416	7	17.3	High	High	metabolic process		catalytic activity
APEX1	XP_003987431.2	DNA-(apurinic or apyrimidinic site) lyase isoform X2	36	56.306	9	41.5	High	High
LOC101087713	XP_019680455.1	complement C3-like	8	56.09	12	178.2	High	High
CCT6A	XP_003998661.1	T-complex protein 1 subunit zeta isoform X1	25	55.767	12	58	High	High	metabolic process	cytoplasm;membrane	nucleotide binding;protein binding
UGDH	XP_003985479.1	UDP-glucose 6-dehydrogenase	28	55.743	10	55	High	High	metabolic process	cytosol;nucleus	catalytic activity;nucleotide binding
MDH2	NP_001265782.1	Malate dehydrogenase, mitochondrial	39	55.663	11	35.5	High	High	metabolic process	membrane;mitochondrion;nucleus;organelle lumen	catalytic activity;nucleotide binding;protein binding;RNA binding
CAPZA1	XP_003990521.1	F-actin-capping protein subunit alpha-1 isoform X1	42	55.647	7	33	High	High	cell organization and biogenesis;regulation of biological process
LGALS1	XP_003989294.1	galectin-1	56	55.577	7	14.7	High	High	cell differentiation;regulation of biological process;response to stimulus	extracellular	RNA binding;signal transducer activity
SEPT2	XP_019694553.1	septin-2 isoform X3	36	55.356	8	43.8	High	High
RPLP0	XP_003994766.1	60S acidic ribosomal protein P0	34	55.069	7	34.3	High	High		ribosome
TPM3	XP_019678085.1	tropomyosin alpha-3 chain isoform X10	35	54.888	9	29.5	High	High
LOC101091157; IARS	XP_006939066.1	isoleucine--tRNA ligase, cytoplasmic isoform X1	17	54.821	16	144.2	High	High	cell differentiation;metabolic process;regulation of biological process	cytoplasm;cytosol;membrane	catalytic activity;nucleotide binding;protein binding;RNA binding
NARS	XP_003995274.1	asparagine--tRNA ligase, cytoplasmic	24	54.656	13	67	High	High	metabolic process		catalytic activity;nucleotide binding
TF; LOC101085148	XP_019666242.1	serotransferrin	11	54.582	7	78.6	High	High	cellular homeostasis;regulation of biological process;response to stimulus;transport	cell surface;endosome;extracellular;membrane	metal ion binding;protein binding;transporter activity
LOC101080976	XP_019690032.1	pregnancy zone protein-like	5	54.099	6	166	High	High
TCP1	XP_003986736.1	T-complex protein 1 subunit alpha	27	54.039	12	60.2	High	High			nucleotide binding
SERPINC1	XP_003999257.1	antithrombin-III	20	53.672	10	52.4	High	High	regulation of biological process		enzyme regulator activity;protein binding
SEC23A	XP_011281505.1	protein transport protein Sec23A	18	53.195	10	86.1	High	High	transport		metal ion binding
APEH	XP_003982279.1	acylamino-acid-releasing enzyme	18	52.898	9	81.3	High	High	metabolic process		catalytic activity
GSTP1	XP_011285433.1	glutathione S-transferase P	41	52.726	8	23.5	High	High			protein binding
PSMA6	XP_006932865.1	proteasome subunit alpha type-6 isoform X3	54	52.468	10	22.8	High	High	metabolic process		catalytic activity
PSMB4	XP_003990670.1	proteasome subunit beta type-4	31	52.183	6	29.1	High	High	metabolic process;regulation of biological process	cytoplasm;nucleus;proteasome	catalytic activity
ILF2	XP_003999819.1	interleukin enhancer-binding factor 2 isoform X1	21	52.06	7	43	High	High	response to stimulus		catalytic activity;nucleotide binding;RNA binding
IMPA1	XP_003999975.1	inositol monophosphatase 1	51	52.028	13	30.4	High	High	metabolic process;regulation of biological process;response to stimulus	cytoplasm	catalytic activity;metal ion binding;protein binding
HSPD1	XP_003991044.1	60 kDa heat shock protein, mitochondrial	23	51.995	11	60.9	High	High	cell organization and biogenesis;metabolic process;regulation of biological process;response to stimulus;transport	cytoplasm;cytosol;mitochondrion	nucleotide binding;protein binding
CAPN1	XP_019668231.1	calpain-1 catalytic subunit	22	51.949	12	82.1	High	High	metabolic process		catalytic activity;metal ion binding
LOC101082749	XP_003985733.1	histone H1.5	24	51.814	6	22.6	High	High	cell organization and biogenesis;regulation of biological process	chromosome;nucleus	DNA binding;protein binding;RNA binding
EMILIN1	XP_011279577.1	EMILIN-1	17	51.707	13	107.5	High	High			protein binding
RBBP7	XP_011289921.2	histone-binding protein RBBP7 isoform X1	21	51.658	7	52.3	High	High	regulation of biological process;response to stimulus	cytosol;nucleus	protein binding;RNA binding
TPM4	XP_019674453.1	tropomyosin alpha-4 chain isoform X3	38	51.463	10	28.1	High	High
PRPF19	XP_011285228.1	pre-mRNA-processing factor 19	29	51.462	8	55.1	High	High	metabolic process		catalytic activity;metal ion binding;protein binding
TPM4	XP_003982066.1	tropomyosin alpha-4 chain isoform X1	36	51.443	10	32.7	High	High
DARS	XP_011283514.2	aspartate--tRNA ligase, cytoplasmic isoform X1	33	51.316	15	62	High	High
HSPH1	XP_019680556.1	heat shock protein 105 kDa	15	50.326	9	95.5	High	High
PSPH	XP_003998664.1	phosphoserine phosphatase isoform X3	50	50.16	10	25.1	High	High		cytoplasm	catalytic activity;metal ion binding
EIF3L	XP_003989299.1	eukaryotic translation initiation factor 3 subunit L	18	49.763	9	66.6	High	High		cytoplasm	RNA binding
NQO1	XP_011288384.1	NAD(P)H dehydrogenase [quinone] 1 isoform X1	37	49.642	9	28.6	High	High	metabolic process;regulation of biological process;response to stimulus	cytosol	catalytic activity;protein binding;RNA binding
TPM3	XP_019678082.1	tropomyosin alpha-3 chain isoform X2	26	49.545	7	33.7	High	High
LOC102899134	XP_011280382.1	histone H2B type 1-like	25	49.538	5	20	High	High			DNA binding
RRBP1	XP_019682426.1	ribosome-binding protein 1	11	49.397	13	154.7	High	High
AHSG	XP_006936266.1	alpha-2-HS-glycoprotein	7	49.325	4	38.7	High	High			enzyme regulator activity
XPNPEP1	XP_011285850.1	xaa-Pro aminopeptidase 1 isoform X1	24	48.549	13	74.6	High	High	metabolic process	cytosol	catalytic activity;metal ion binding;protein binding
PSMA8	XP_003995133.1	proteasome subunit alpha type-7-like	25	48.501	5	27.9	High	High	metabolic process	cytoplasm;nucleus;proteasome	catalytic activity
CALU	XP_003983065.1	calumenin isoform X1	22	48.365	9	37.1	High	High			metal ion binding
COL5A2	XP_003991011.1	collagen alpha-2(V) chain	10	47.803	12	145.1	High	High			protein binding;structural molecule activity
ITIH2	XP_003988134.1	inter-alpha-trypsin inhibitor heavy chain H2	9	47.529	7	106.3	High	High	metabolic process		enzyme regulator activity
VAT1	XP_003996965.3	synaptic vesicle membrane protein VAT-1 homolog	30	47.494	8	42.5	High	High	metabolic process
DPP7	XP_019672391.1	dipeptidyl peptidase 2 isoform X1	21	47.31	9	61	High	High
LOC101093772	XP_003985774.1	histone H2B type 1-B	36	47.281	5	13.9	High	High	cell organization and biogenesis	chromosome;nucleus	DNA binding;protein binding
EIF4A2	XP_003991859.1	eukaryotic initiation factor 4A-II	24	47.215	9	46.4	High	High	metabolic process;regulation of biological process	cytoplasm	catalytic activity;DNA binding;nucleotide binding;RNA binding
SEPT11	XP_011280034.1	septin-11 isoform X1	26	46.45	8	49.8	High	High			nucleotide binding
HMOX1	XP_003989271.2	heme oxygenase 1	34	46.401	8	32.8	High	High	metabolic process		catalytic activity
VASN	XP_003998956.1	vasorin	12	46.037	9	72.2	High	High	regulation of biological process;response to stimulus	cell surface;membrane;mitochondrion	protein binding
LCP1	XP_003980445.1	plastin-2	11	45.705	7	70.2	Peak Found	High			metal ion binding;protein binding
CRYZ	XP_006934900.1	quinone oxidoreductase isoform X2	39	45.656	8	35.3	High	High	metabolic process
CCT5	XP_003981604.1	T-complex protein 1 subunit epsilon	18	45.648	9	59.6	High	High	metabolic process;regulation of biological process;response to stimulus;transport	cytoplasm;cytosol	nucleotide binding;protein binding;RNA binding
ECM1	XP_006935150.2	extracellular matrix protein 1 isoform X1	21	45.475	9	63.4	High	High	regulation of biological process;response to stimulus	extracellular
EIF3I	XP_006934595.1	eukaryotic translation initiation factor 3 subunit I	43	45.18	9	36.4	High	High			protein binding
NQO2	XP_003985898.1	ribosyldihydronicotinamide dehydrogenase [quinone]	26	45.109	5	26	High	High	metabolic process	cytosol	catalytic activity;metal ion binding;nucleotide binding;protein binding
RAN	XP_011285993.1	GTP-binding nuclear protein Ran	28	45.006	6	26.4	High	High	regulation of biological process;response to stimulus		nucleotide binding
PDIA6	XP_003984581.1	protein disulfide-isomerase A6	26	44.694	8	48.4	High	High	cellular homeostasis;regulation of biological process
CNDP2	XP_003995322.1	cytosolic non-specific dipeptidase	23	44.384	8	52.8	High	High	metabolic process	cytosol	catalytic activity
ANXA1	XP_006939152.1	annexin A1 isoform X1	28	44.311	7	38.6	High	High			metal ion binding
LOC101096420; TUBB6	XP_003995053.1	tubulin beta-6 chain isoform X1	19	44.303	8	49.9	Peak Found	High	cell organization and biogenesis	cytoplasm;cytoskeleton;nucleus	catalytic activity;nucleotide binding;structural molecule activity
CCT4	XP_003984083.1	T-complex protein 1 subunit delta	24	44.241	11	58	High	High			nucleotide binding
PGM2	XP_019685210.1	phosphoglucomutase-2	22	44.051	11	67.4	High	High
COPB2	XP_003992103.1	coatomer subunit beta'	12	43.988	8	102.2	High	High	transport	cytoplasm;Golgi;membrane	protein binding;structural molecule activity
BPNT1	XP_019677773.1	3'(2'),5'-bisphosphate nucleotidase 1 isoform X2	35	43.911	8	33.3	High	High	metabolic process
ACTR1A	XP_003994413.1	alpha-centractin	31	43.858	7	42.6	High	High		cytoplasm;cytoskeleton	nucleotide binding
ATP1A1	XP_011283388.1	sodium/potassium-transporting ATPase subunit alpha-1	11	43.675	9	112.7	High	High			metal ion binding;nucleotide binding
EIF4G1	XP_019695601.1	eukaryotic translation initiation factor 4 gamma 1 isoform X1	5	43.478	8	177.1	High	High
SERPING1	XP_006937403.1	plasma protease C1 inhibitor	18	43.302	7	56.6	High	High	regulation of biological process		enzyme regulator activity
GOLM1	XP_019671386.1	Golgi membrane protein 1	31	43.284	11	45.4	High	High	cell organization and biogenesis;regulation of biological process	Golgi
CSE1L	XP_019681935.1	exportin-2 isoform X1	15	43.222	12	113.8	High	High
FKBP4	XP_011282040.1	peptidyl-prolyl cis-trans isomerase FKBP4	26	43.138	8	51.6	High	High	metabolic process		protein binding
ATP5B	XP_003988964.1	ATP synthase subunit beta, mitochondrial	26	43.129	9	56.4	High	High	metabolic process;transport		catalytic activity;nucleotide binding;transporter activity
SSB	XP_011283625.1	lupus La protein	29	43.025	9	46.7	High	High			RNA binding
ACAT2	XP_019687005.1	acetyl-CoA acetyltransferase, cytosolic	29	42.741	7	41.3	High	High	metabolic process		catalytic activity
ARCN1	XP_003992463.1	coatomer subunit delta	23	42.697	11	57.2	High	High	response to stimulus;transport	cytoplasm;endoplasmic reticulum;Golgi;membrane	RNA binding
HSP90B1	XP_019690982.1	endoplasmin	13	42.598	10	92.4	High	High	cell organization and biogenesis;metabolic process;regulation of biological process;response to stimulus;transport	cytosol;endoplasmic reticulum;membrane;nucleus;organelle lumen	nucleotide binding;protein binding;RNA binding
EIF3B; LOC101091579	XP_011288807.2	eukaryotic translation initiation factor 3 subunit B	17	42.577	10	87.6	High	High
FAM49B	XP_011289756.1	protein FAM49B isoform X1	36	42.299	8	36.8	High	High
VCAN	XP_003981180.1	versican core protein isoform X2	5	42.101	10	262.2	High	High			metal ion binding;protein binding
ILF3	XP_019673079.1	interleukin enhancer-binding factor 3 isoform X1	16	42.085	11	95.9	High	High
PPP2CB	XP_006930670.2	serine/threonine-protein phosphatase 2A catalytic subunit beta isoform	29	42.033	8	35.6	High	High			catalytic activity
DDX39B	XP_003985959.1	spliceosome RNA helicase Ddx39b	30	41.525	11	49	High	High	metabolic process;regulation of biological process;response to stimulus;transport	cytoplasm;spliceosomal complex	catalytic activity;nucleotide binding
TXNDC5	XP_006931529.1	thioredoxin domain-containing protein 5	28	41.01	9	36.3	High	High	cellular homeostasis;metabolic process;regulation of biological process;response to stimulus;transport	endoplasmic reticulum;organelle lumen	catalytic activity
TPM1	XP_019687864.1	tropomyosin alpha-1 chain isoform X6	34	40.893	8	28.7	High	High
CAPN2	XP_019676984.1	calpain-2 catalytic subunit	18	40.883	10	71.9	High	High
GCLC	XP_019686292.1	glutamate--cysteine ligase catalytic subunit	21	40.876	9	67.9	High	High
HK1	XP_006937896.1	hexokinase-1	15	40.846	13	102.7	High	High	metabolic process		catalytic activity;nucleotide binding
PLAUR	XP_006941240.1	urokinase plasminogen activator surface receptor isoform X1	21	40.473	5	36.3	High	High
ALCAM	XP_011284273.1	CD166 antigen isoform X1	16	40.063	7	64.8	High	High			protein binding
HNRNPA1	XP_003988842.1	heterogeneous nuclear ribonucleoprotein A1 isoform X1	18	39.793	6	38.8	High	High			RNA binding
CKAP5	XP_019667916.1	cytoskeleton-associated protein 5 isoform X1	6	39.485	10	226.3	High	High
EIF2S1	XP_011281592.1	eukaryotic translation initiation factor 2 subunit 1	37	39.398	10	36	High	High			RNA binding
PSMA4	XP_011281001.1	proteasome subunit alpha type-4	29	39.121	7	29.5	High	High	metabolic process		catalytic activity
ACTR1B	XP_003983970.1	beta-centractin	26	38.762	6	42.3	High	High		cytoplasm;cytoskeleton;membrane	nucleotide binding
LAMA2	XP_019686742.1	laminin subunit alpha-2 isoform X1	5	38.713	13	355.9	High	High
GSS	XP_006929886.1	glutathione synthetase isoform X1	23	38.465	8	52.4	High	High	metabolic process;response to stimulus	cytosol	catalytic activity;metal ion binding;nucleotide binding;protein binding
PSMA3	XP_011281546.1	proteasome subunit alpha type-3	35	38.434	8	28.4	High	High	metabolic process		catalytic activity
SF3B3	XP_003998280.1	splicing factor 3B subunit 3	9	38.398	9	135.5	High	High		nucleus	protein binding
FARSA	XP_019673738.1	phenylalanine--tRNA ligase alpha subunit isoform X1	22	38.379	9	58	High	High
TSN	XP_003990741.1	translin isoform X1	24	38.331	7	26.1	High	High	metabolic process	cytoplasm;nucleus	DNA binding;protein binding;RNA binding
IMPDH2	XP_011289751.1	inosine-5'-monophosphate dehydrogenase 2 isoform X1	14	38.034	6	58.3	High	High	metabolic process		catalytic activity
USP14	XP_003995106.1	ubiquitin carboxyl-terminal hydrolase 14	18	37.679	8	56	High	High	cell communication;metabolic process;regulation of biological process	cell surface;cytosol;nucleus	catalytic activity;enzyme regulator activity;protein binding
APOH	XP_019673693.1	beta-2-glycoprotein 1	14	37.655	5	38.1	High	High	metabolic process;regulation of biological process;response to stimulus	cell surface;extracellular	enzyme regulator activity;protein binding
SARS	XP_006935052.2	serine--tRNA ligase, cytoplasmic	17	37.356	7	58.5	High	High	metabolic process		catalytic activity;nucleotide binding
VPS26A	XP_003994049.1	vacuolar protein sorting-associated protein 26A isoform X2	31	37.34	8	41.7	High	High	transport	cytosol;endosome;membrane;vacuole	transporter activity
PSMB3	XP_003996811.1	proteasome subunit beta type-3	26	37.127	8	23	High	High	metabolic process	cytoplasm;nucleus;proteasome	catalytic activity
PRMT1	XP_019674762.1	protein arginine N-methyltransferase 1 isoform X1	22	36.472	9	45.7	High	High
GOT2	XP_003998142.1	aspartate aminotransferase, mitochondrial	21	36.402	7	47.5	High	High	metabolic process;response to stimulus;transport	membrane;mitochondrion	catalytic activity;RNA binding
CB2H6orf211; ARMT1	XP_003986694.1	protein-glutamate O-methyltransferase isoform X1	21	36.39	6	51.1	High	High
ROBO1	XP_019695101.1	roundabout homolog 1 isoform X1	9	36.152	10	181.1	High	High
MYL6	XP_003988930.1	myosin light polypeptide 6 isoform X3	46	36.101	7	16.9	High	High			metal ion binding
LXN	XP_003992000.1	latexin	32	35.781	5	25.6	High	High	regulation of biological process;response to stimulus		enzyme regulator activity
PSMD5	XP_003995856.1	26S proteasome non-ATPase regulatory subunit 5	25	35.762	10	56.1	High	High	cell organization and biogenesis
EIF3A	XP_011285887.1	eukaryotic translation initiation factor 3 subunit A	10	35.482	10	162	High	High			protein binding
SERPINB8; LOC101085929	XP_003995297.1	serpin B8 isoform X1	22	35.242	7	42.2	High	High	regulation of biological process	cytoplasm;cytosol	enzyme regulator activity
LOC101089822; HBA1	XP_003999021.1	hemoglobin subunit alpha-like	18	35.201	2	15.4	High	High	transport		metal ion binding;transporter activity
CNN2	XP_003981650.1	calponin-2 isoform X1	29	35.048	7	33.2	High	High	cell organization and biogenesis;regulation of biological process;response to stimulus	cytoskeleton	protein binding
ATP1A3	XP_019675033.1	sodium/potassium-transporting ATPase subunit alpha-3	11	34.993	9	113.5	Peak Found	High
AKR1B1; LOC101095406	XP_003983124.1	aldose reductase	34	34.921	10	35.7	High	High	metabolic process;regulation of biological process	cytosol	catalytic activity
TAGLN2	XP_003999651.1	transgelin-2	46	34.903	9	22.4	High	High	cell differentiation		protein binding
HSPA9	XP_003980861.1	stress-70 protein, mitochondrial	13	34.789	7	73.6	High	High	cell differentiation;cell organization and biogenesis;metabolic process;regulation of biological process	mitochondrion	nucleotide binding;protein binding;RNA binding
FMOD	XP_006942940.1	fibromodulin	18	34.73	5	43.1	High	High	cell organization and biogenesis	extracellular	protein binding
CFL2	XP_011281488.1	cofilin-2	45	34.535	6	18.7	High	High	cell organization and biogenesis	cytoskeleton	protein binding
FAH	XP_003986793.1	fumarylacetoacetase isoform X3	21	34.384	8	46.1	High	High	metabolic process		catalytic activity
PREP	XP_011280825.1	prolyl endopeptidase	19	34.32	10	80.8	High	High	metabolic process		catalytic activity
TTLL12	XP_006934210.1	tubulin--tyrosine ligase-like protein 12	15	34.273	7	72.1	High	High	metabolic process
PLOD2	XP_011284502.1	procollagen-lysine,2-oxoglutarate 5-dioxygenase 2	8	34.115	5	100.8	High	High	metabolic process		catalytic activity
PPP1CA	XP_019668549.1	serine/threonine-protein phosphatase PP1-alpha catalytic subunit	27	34.042	7	39.4	High	High
GLB1	AAB86405.1	mutant lysosomal beta-galactosidase	15	33.943	7	75.1	High	High	metabolic process		catalytic activity
BLMH	XP_006940066.1	bleomycin hydrolase	16	33.736	5	52.4	High	High	metabolic process;response to stimulus	cytoplasm;nucleus	catalytic activity;protein binding
COPG1	XP_003982592.1	coatomer subunit gamma-1 isoform X1	13	33.716	8	97.7	High	High	transport		structural molecule activity
RRM1	XP_011284888.1	ribonucleoside-diphosphate reductase large subunit	15	33.675	8	90.1	High	High	metabolic process		catalytic activity;nucleotide binding
CRLF1	XP_019675441.1	cytokine receptor-like factor 1 isoform X2	19	33.621	6	44.5	High	High			protein binding
CDH2	XP_006938893.1	cadherin-2 isoform X1	8	33.603	5	99.4	High	High	cell differentiation;cell organization and biogenesis;cellular component movement;regulation of biological process	cell surface;cytoplasm;cytoskeleton;membrane	metal ion binding;protein binding
TALDO1	XP_006937764.3	transaldolase	17	33.536	7	53.3	High	High
MMP19	XP_003988911.1	matrix metalloproteinase-19	12	32.966	5	61.5	High	High	metabolic process		catalytic activity;metal ion binding
AP2M1	XP_019695615.1	AP-2 complex subunit mu isoform X1	22	32.867	9	49.9	High	High
EEF1B2	XP_003991095.1	elongation factor 1-beta	38	32.619	5	24.8	High	High	metabolic process	cytoplasm;endoplasmic reticulum	RNA binding
FARSB	XP_003991250.1	phenylalanine--tRNA ligase beta subunit isoform X1	14	32.495	8	66.2	High	High	cell organization and biogenesis;metabolic process	cytoplasm;membrane	catalytic activity;metal ion binding;nucleotide binding;RNA binding
HSPA4L	XP_004001145.1	heat shock 70 kDa protein 4L	12	32.476	8	94.7	High	High
FBLN1	XP_011282630.2	fibulin-1	16	32.365	10	78	High	High
SEPT7	XP_003982994.1	septin-7 isoform X1	21	32.255	7	50.6	High	High			nucleotide binding
PLCD1	XP_011284537.1	1-phosphatidylinositol 4,5-bisphosphate phosphodiesterase delta-1 isoform X1	10	32.12	6	88.4	High	High	metabolic process;regulation of biological process;response to stimulus		catalytic activity;metal ion binding;protein binding
NRP1	XP_003988264.1	neuropilin-1 isoform X2	11	32.053	7	103.2	High	High		membrane
ERO1L; ERO1A	XP_011281684.1	ERO1-like protein alpha	17	31.92	7	65.3	High	High	metabolic process	endoplasmic reticulum	catalytic activity
RCC2	XP_019691816.1	protein RCC2	19	31.702	7	51.6	High	High
CLSTN1	XP_019691667.1	calsyntenin-1 isoform X2	10	31.601	8	106.4	High	High
ALDH9A1	XP_003999581.1	4-trimethylaminobutyraldehyde dehydrogenase isoform X1	18	31.484	8	56.2	High	High	metabolic process		catalytic activity
PGP	XP_011289006.1	glycerol-3-phosphate phosphatase	27	31.438	6	34	High	High
USP5	XP_019690003.1	ubiquitin carboxyl-terminal hydrolase 5 isoform X1	14	31.176	9	99.7	High	High
LOC101094593; CXCL6	XP_003985379.2	alveolar macrophage chemotactic factor	31	31.027	5	15.7	High	High	response to stimulus	extracellular	protein binding
PABPC1	XP_019678145.1	polyadenylate-binding protein 1, partial	16	30.924	8	64.7	High	High
FAM129B	XP_019672123.1	niban-like protein 1 isoform X1	13	30.907	8	87.2	High	High
TXNL1	XP_011286459.1	thioredoxin-like protein 1 isoform X1	38	30.807	6	32.8	High	High	cellular homeostasis;regulation of biological process
EIF5A	XP_003996212.1	eukaryotic translation initiation factor 5A-1	37	30.513	7	16.8	High	High	metabolic process;regulation of biological process		RNA binding
PLXDC2	XP_003988191.1	plexin domain-containing protein 2 isoform X1	14	30.428	6	59.5	High	High		membrane
GART	XP_011284060.1	trifunctional purine biosynthetic protein adenosine-3	14	30.241	9	107.9	High	High	metabolic process		catalytic activity
LARS	XP_011281068.1	leucine--tRNA ligase, cytoplasmic	9	30.128	9	134.4	High	High	metabolic process		catalytic activity;nucleotide binding
PPP1CB	XP_006930454.1	serine/threonine-protein phosphatase PP1-beta catalytic subunit	24	30.024	6	37.2	Peak Found	High	metabolic process;regulation of biological process;response to stimulus	cytoplasm;nucleus	catalytic activity;metal ion binding;protein binding
FDPS	XP_019677994.1	farnesyl pyrophosphate synthase isoform X1	17	29.902	6	47.8	High	High	metabolic process
PPP1CC	XP_003994711.1	serine/threonine-protein phosphatase PP1-gamma catalytic subunit	22	29.683	6	38.5	High	High			catalytic activity
LOC101090655; TXN	XP_011286804.1	thioredoxin	41	29.558	4	11.8	High	High	cellular homeostasis;metabolic process;regulation of biological process	spliceosomal complex	catalytic activity
EFEMP1	XP_003984064.2	EGF-containing fibulin-like extracellular matrix protein 1	18	29.364	6	55.3	High	High	metabolic process;regulation of biological process;response to stimulus	cell surface;extracellular;membrane	catalytic activity;metal ion binding;protein binding;receptor activity;signal transducer activity
PSMD13	XP_003993868.1	26S proteasome non-ATPase regulatory subunit 13	21	29.23	6	42.9	High	High	cell organization and biogenesis;metabolic process	cytosol;membrane;nucleus;proteasome	protein binding;structural molecule activity
PSMB6	XP_003996197.1	proteasome subunit beta type-6	18	29.189	6	25.4	High	High	metabolic process	cytoplasm;cytosol;nucleus;proteasome	catalytic activity;protein binding
GSR	XP_011279768.2	glutathione reductase, mitochondrial	12	28.9	5	60.5	High	High
PLBD2	XP_011286169.1	putative phospholipase B-like 2, partial	14	28.816	6	62.7	High	High
ARPC5	XP_003999307.1	actin-related protein 2/3 complex subunit 5	36	28.737	4	16.3	High	High	cell organization and biogenesis;cellular component movement;regulation of biological process	cytoplasm;cytoskeleton	protein binding;structural molecule activity
BCAT1	XP_006933629.1	branched-chain-amino-acid aminotransferase, cytosolic isoform X1	19	28.614	6	44.1	High	High	metabolic process		catalytic activity
SYNCRIP	XP_011280774.1	heterogeneous nuclear ribonucleoprotein Q isoform X1	12	28.569	7	69.6	High	High
AMACR	XP_011284896.1	alpha-methylacyl-CoA racemase isoform X1	24	28.499	8	42.2	High	High			catalytic activity
CTGF	XP_006932077.1	connective tissue growth factor	23	28.384	7	42.8	High	High			protein binding
HNRNPK	XP_006939191.1	heterogeneous nuclear ribonucleoprotein K isoform X1	14	28.31	5	51	High	High	metabolic process;regulation of biological process		DNA binding;RNA binding
PSMD3	XP_019673387.1	26S proteasome non-ATPase regulatory subunit 3 isoform X1	15	28.306	7	62.6	High	High
LGALS3	XP_003987704.1	galectin-3	21	28.275	5	28.8	High	High	cell differentiation;cellular component movement;regulation of biological process;response to stimulus	cytoplasm;extracellular;membrane;nucleus	protein binding;RNA binding
MMP14	XP_003987503.1	matrix metalloproteinase-14	12	28.271	5	65.7	High	High	cell differentiation;cell proliferation;cellular component movement;metabolic process;regulation of biological process	cytoplasm;cytoskeleton;cytosol;endosome;membrane;nucleus	catalytic activity;metal ion binding
STXBP1	XP_011286721.1	syntaxin-binding protein 1 isoform X1	11	28.227	6	68.7	High	High	transport
PEPD	XP_019674494.1	xaa-Pro dipeptidase	16	27.936	8	56.4	High	High
LOC101085244; NAA25	XP_011286125.2	N-alpha-acetyltransferase 25, NatB auxiliary subunit	8	27.925	8	118.1	High	High
ADSS	XP_011289137.1	adenylosuccinate synthetase isozyme 2 isoform X4	19	27.889	6	50.2	High	High	metabolic process		catalytic activity;nucleotide binding
LOC102899210	XP_019687248.1	histone H2A type 1-E isoform X1	25	27.672	4	20.3	High	High
COPB1	XP_003993062.1	coatomer subunit beta	14	27.591	9	107.1	High	High	transport	cytoplasm;cytosol;Golgi;membrane	structural molecule activity
ATP5A1	XP_003995204.1	ATP synthase subunit alpha, mitochondrial	12	27.51	6	59.7	High	High	metabolic process;regulation of biological process;transport	membrane;mitochondrion	catalytic activity;nucleotide binding;protein binding;RNA binding;transporter activity
C5	XP_011286769.1	complement C5 isoform X1	4	27.424	8	189	High	High		extracellular	enzyme regulator activity
MXRA5	XP_004000294.2	matrix-remodeling-associated protein 5	4	27.369	8	310.8	High	High			protein binding
CTSA	XP_011279025.1	lysosomal protective protein isoform X1	15	27.063	4	55.2	High	High	metabolic process		catalytic activity
SCFD1	XP_019689353.1	sec1 family domain-containing protein 1	11	27.003	5	73	High	High
CPXM1	XP_003983774.1	probable carboxypeptidase X1 isoform X1	15	26.946	7	81.6	High	High	metabolic process		catalytic activity;metal ion binding
RAB14	XP_003995861.1	ras-related protein Rab-14	36	26.907	5	23.9	High	High	cell organization and biogenesis;defense response;regulation of biological process;response to stimulus;transport	cytosol;endosome;membrane	catalytic activity;nucleotide binding;protein binding
TPP2	XP_019684800.1	tripeptidyl-peptidase 2	12	26.861	8	116	High	High
CDC37	XP_003981903.1	hsp90 co-chaperone Cdc37	20	26.858	5	44.7	High	High	metabolic process;regulation of biological process	cytoplasm;cytosol	enzyme regulator activity;protein binding
GALNTL1; GALNT16	XP_003987822.2	polypeptide N-acetylgalactosaminyltransferase 16 isoform X1	20	26.751	7	62.7	High	High
HNRNPD	XP_003985295.3	heterogeneous nuclear ribonucleoprotein D0, partial	17	26.394	3	35.2	High	High
ADH5	XP_003985200.1	alcohol dehydrogenase class-3	13	26.231	3	39.6	High	High	metabolic process;response to stimulus	mitochondrion	catalytic activity;metal ion binding;protein binding
NACA	XP_003988967.1	nascent polypeptide-associated complex subunit alpha	26	26.174	4	23.4	High	High
ATP6V1A	XP_003991690.1	V-type proton ATPase catalytic subunit A	18	26.072	8	68.4	High	High	cellular homeostasis;metabolic process;response to stimulus;transport	cytosol;membrane;mitochondrion	catalytic activity;nucleotide binding;transporter activity
HAT1	XP_003990906.2	histone acetyltransferase type B catalytic subunit	13	26.044	4	52.8	High	High
GNS	XP_003989048.1	N-acetylglucosamine-6-sulfatase	12	25.864	6	62.1	High	High	metabolic process	vacuole	catalytic activity;metal ion binding
CTNNA1	XP_011280661.1	catenin alpha-1	8	25.782	6	100	High	High	cell organization and biogenesis;regulation of biological process;response to stimulus	cytoskeleton;cytosol;Golgi;membrane	protein binding;RNA binding;structural molecule activity
ARPC1A	XP_003998506.1	actin-related protein 2/3 complex subunit 1A	18	25.718	5	41.5	High	High	cell organization and biogenesis;regulation of biological process	cytoskeleton	protein binding
TWF1	XP_019691397.1	twinfilin-1	8	25.712	3	57.6	High	High
PRSS23	XP_006936926.1	serine protease 23	23	25.667	5	42.1	High	High	metabolic process	nucleus	catalytic activity
SMPDL3A	XP_003986567.1	acid sphingomyelinase-like phosphodiesterase 3a isoform X2	15	25.664	5	51	High	High	metabolic process	extracellular	catalytic activity;metal ion binding
CSTB	XP_006935932.1	cystatin-B	42	25.575	2	9.4	High	High			enzyme regulator activity
PRDX2	XP_003981965.1	peroxiredoxin-2	36	25.559	5	21.9	High	High	cellular homeostasis;metabolic process;regulation of biological process;response to stimulus		antioxidant activity;catalytic activity
COPS4	XP_003985274.1	COP9 signalosome complex subunit 4 isoform X1	19	25.534	6	46.2	High	High	metabolic process	cytosol	catalytic activity;protein binding
TSTA3	XP_004000211.1	GDP-L-fucose synthase	26	25.474	6	35.9	High	High	metabolic process		catalytic activity;protein binding
MAPRE1	XP_003983668.1	microtubule-associated protein RP/EB family member 1	23	25.36	5	30	High	High	regulation of biological process	cytoskeleton;Golgi	protein binding;RNA binding
DSTN	XP_003983850.1	destrin	35	25.185	5	18.5	High	High	cell organization and biogenesis;regulation of biological process	cytoplasm;cytoskeleton	protein binding
PITPNB	XP_003994811.1	phosphatidylinositol transfer protein beta isoform isoform X1	27	25.146	5	31.6	High	High	transport
RAC1	XP_019675962.1	ras-related C3 botulinum toxin substrate 1 isoform X2	25	25.13	5	24.1	High	High
GCLM	XP_006935003.1	glutamate--cysteine ligase regulatory subunit	16	25.11	3	30.4	High	High
CKB	XP_011281817.1	creatine kinase B-type	17	25.012	4	42.6	Peak Found	High			catalytic activity
DCPS	XP_003992609.1	m7GpppX diphosphatase isoform X1	26	24.974	7	38.5	High	High	metabolic process;regulation of biological process;response to stimulus	cytoplasm;cytosol;mitochondrion;nucleus	catalytic activity;DNA binding;RNA binding
CORO1B	XP_011285435.1	coronin-1B	14	24.94	6	53.9	High	High			protein binding
PAICS; LOC101084705	XP_019685025.1	uncharacterized protein LOC101084705 isoform X1	10	24.883	7	101.8	High	High
UROD	XP_003990076.1	uroporphyrinogen decarboxylase isoform X1	22	24.821	6	40.8	High	High	metabolic process		catalytic activity
SERPINB9	XP_003985900.1	serpin B9 isoform X1	20	24.737	7	42.5	High	High
PTBP1	XP_019670763.1	polypyrimidine tract-binding protein 1 isoform X1	11	24.71	5	61.1	High	High
NPEPL1	XP_011279121.1	probable aminopeptidase NPEPL1	14	24.708	6	57.6	High	High	metabolic process		catalytic activity
GLUL	XP_003999327.1	glutamine synthetase isoform X1	19	24.599	5	42.1	High	High	metabolic process		catalytic activity
PZP	XP_011282104.1	pregnancy zone protein	3	24.32	5	163.5	High	High		extracellular	enzyme regulator activity
PHGDH	XP_003990566.2	d-3-phosphoglycerate dehydrogenase	12	24.282	5	56.5	High	High	metabolic process		catalytic activity;nucleotide binding
RCN1	XP_006937245.1	reticulocalbin-1, partial	26	24.255	5	31	High	High			metal ion binding
TMSB4X; LOC101088815	XP_011289909.1	thymosin beta-4	77	24.252	5	5.1	High	High	cell organization and biogenesis		protein binding
TIMP2	XP_003997297.1	metalloproteinase inhibitor 2	21	24.092	5	24.5	High	High	regulation of biological process;response to stimulus	extracellular	enzyme regulator activity;metal ion binding;protein binding
PABPC4	XP_003989935.1	polyadenylate-binding protein 4 isoform X1	7	24.007	3	72.2	High	High		cytoplasm	RNA binding
PPP2R4; PTPA	XP_003996011.2	serine/threonine-protein phosphatase 2A activator	17	23.98	5	42.3	High	High
TCN2	XP_003994846.1	transcobalamin-2	15	23.82	6	47.6	High	High	transport
DDX1	XP_011279621.1	ATP-dependent RNA helicase DDX1	10	23.783	7	82.3	High	High			nucleotide binding;protein binding
LOC101098498	XP_003995976.1	neutrophil gelatinase-associated lipocalin-like isoform X1	26	23.708	4	22.7	High	High
JUP	XP_011287440.1	junction plakoglobin	10	23.689	5	81.6	High	Peak Found	cell organization and biogenesis;cellular component movement;regulation of biological process;response to stimulus	cytoplasm;cytosol;membrane;nucleus	protein binding;signal transducer activity;structural molecule activity
PTX3	XP_011284416.1	pentraxin-related protein PTX3	21	23.62	5	33.6	High	High
RPL18	XP_003997581.1	60S ribosomal protein L18	31	23.503	6	21.6	High	High	metabolic process	ribosome	structural molecule activity
CNBP	XP_003982588.1	cellular nucleic acid-binding protein isoform X2	37	23.404	5	19.5	High	High	regulation of biological process	cytosol;endoplasmic reticulum;nucleus	DNA binding;metal ion binding;RNA binding
LOC101084561; STAT1	XP_006935505.1	signal transducer and activator of transcription 1-alpha/beta	10	23.375	6	87.4	High	High	cell differentiation;defense response;metabolic process;regulation of biological process;response to stimulus	cytoplasm;cytosol;nucleus	DNA binding;protein binding;signal transducer activity
AFM	XP_019684940.1	afamin	7	23.34	4	68.7	High	High
ALDH16A1	XP_019674775.1	aldehyde dehydrogenase family 16 member A1 isoform X1	13	23.333	6	85.7	High	High
MMP9	XP_003983461.1	matrix metalloproteinase-9	11	23.301	6	78.4	High	Peak Found	metabolic process		catalytic activity;metal ion binding
FKBP3	XP_004001477.2	peptidyl-prolyl cis-trans isomerase FKBP3 isoform X1	22	23.132	4	25.2	High	High	metabolic process
AMY2B; LOC101093124	XP_003990428.1	alpha-amylase 2B	4	23.13	2	57.8	High	High	metabolic process		catalytic activity
RAB11B	XP_003981831.1	ras-related protein Rab-11B	30	23.091	6	24.5	High	High	regulation of biological process;response to stimulus		nucleotide binding
MAT2A	XP_003984255.1	S-adenosylmethionine synthase	19	23.067	7	43.7	High	High	cell organization and biogenesis;metabolic process	cytosol	catalytic activity;metal ion binding;nucleotide binding;protein binding
LOC101082056; AFP	XP_003985337.1	alpha-fetoprotein	11	23.022	7	68.7	High	High	metabolic process;regulation of biological process;reproduction;response to stimulus;transport	cytoplasm;cytosol;extracellular
MAPK1	XP_003995022.1	mitogen-activated protein kinase 1	22	22.74	7	41.3	High	High	cell communication;cell differentiation;cell proliferation;cellular homeostasis;metabolic process;regulation of biological process;response to stimulus	cytoplasm;cytoskeleton;cytosol;endosome;Golgi;membrane;mitochondrion;nucleus	catalytic activity;nucleotide binding;protein binding;signal transducer activity
CB3H14orf166; RTRAF	XP_003987686.1	UPF0568 protein C14orf166 homolog	16	22.685	3	28.1	High	High	metabolic process;regulation of biological process	cytoplasm;nucleus	protein binding;RNA binding
UCHL1	XP_011280215.1	ubiquitin carboxyl-terminal hydrolase isozyme L1	41	22.667	7	24.8	High	High	metabolic process		catalytic activity
PCBP1	XP_011279415.1	poly(rC)-binding protein 1	23	22.638	6	37.5	High	High			RNA binding
ENO2	XP_011282012.1	gamma-enolase	13	22.63	4	47.2	High	High	metabolic process	membrane	catalytic activity;metal ion binding
AHSA1	XP_011281727.1	activator of 90 kDa heat shock protein ATPase homolog 1	22	22.598	6	38.3	High	High	response to stimulus		enzyme regulator activity;protein binding
LOC101101494	XP_003990603.1	histone H2A type 2-A	35	22.543	4	14.1	High	High	regulation of biological process	chromosome;nucleus	DNA binding;protein binding
USO1	XP_019685502.1	general vesicular transport factor p115	12	22.464	7	106	High	High
SRM	XP_003989535.1	spermidine synthase	17	22.461	4	34	High	High	metabolic process		catalytic activity;protein binding
RPS19	XP_019675029.1	40S ribosomal protein S19 isoform X1	30	22.431	7	19.2	High	High
BASP1	XP_019668142.1	brain acid soluble protein 1	45	22.429	6	18	High	High
LANCL1	XP_003991153.1	lanC-like protein 1	15	22.415	4	45.4	High	High	regulation of biological process;response to stimulus	membrane	metal ion binding;protein binding
SWAP70	XP_003993035.1	switch-associated protein 70	11	22.411	5	68.7	High	High
GPS1	XP_006940740.1	COP9 signalosome complex subunit 1 isoform X1	20	22.406	6	53.4	High	High			protein binding
PRKACA	XP_019673985.1	cAMP-dependent protein kinase catalytic subunit alpha isoform X1	16	22.4	6	45	High	High
GMPPA	XP_006935673.1	mannose-1-phosphate guanyltransferase alpha isoform X2	17	22.342	5	46.1	High	High	metabolic process		catalytic activity
LOC101086605; CTSV	XP_011286595.1	cathepsin L1	18	22.305	4	37.3	High	High	metabolic process		catalytic activity
CP; LOC101081158	XP_011284468.1	ceruloplasmin isoform X1	7	22.302	5	125.1	High	High	metabolic process		catalytic activity;metal ion binding
ABHD14B	XP_006928905.1	protein ABHD14B	36	22.298	5	22.2	High	High
RAB2A	XP_019678268.1	ras-related protein Rab-2A isoform X1	18	22.116	3	24.4	High	High
IL6	P41683.1	RecName: Full=Interleukin-6; Short=IL-6; Flags: Precursor	21	22.024	4	23.4	Peak Found	High	defense response;regulation of biological process;response to stimulus	extracellular	protein binding
LOC101085837	XP_003995090.1	myosin regulatory light polypeptide 9 isoform X1	33	21.91	5	20.5	High	High			metal ion binding
HNRNPA2B1	XP_011278740.1	heterogeneous nuclear ribonucleoproteins A2/B1	24	21.888	7	37.4	High	High	metabolic process;regulation of biological process;transport	cytoplasm;membrane;nucleus;spliceosomal complex	DNA binding;RNA binding
HMGA1	XP_003986081.1	high mobility group protein HMG-I/HMG-Y isoform X1	41	21.842	3	11.7	High	High	regulation of biological process	chromosome;nucleus	DNA binding
CALR	XP_003981971.1	calreticulin	19	21.832	5	48.2	High	High	cell organization and biogenesis;metabolic process;regulation of biological process;response to stimulus;transport	cytoplasm;cytosol;endoplasmic reticulum;membrane;nucleus;organelle lumen	metal ion binding;protein binding;RNA binding
EHD1	XP_003993621.2	EH domain-containing protein 1	13	21.829	6	62	High	High			nucleotide binding;protein binding
ACO2	XP_003989381.1	aconitate hydratase, mitochondrial isoform X1	10	21.753	6	85.7	High	High	metabolic process
OLFML1	XP_003993016.1	olfactomedin-like protein 1	14	21.74	4	45.5	High	High
KPNA2	XP_011287617.1	importin subunit alpha-1	14	21.643	5	57.9	High	High	transport	cytoplasm;nucleus	protein binding;transporter activity
COL3A1	XP_003991010.1	collagen alpha-1(III) chain	4	21.551	4	138.6	High	High			protein binding;structural molecule activity
CB4H22orf28; RTCB	XP_003989261.1	tRNA-splicing ligase RtcB homolog	12	21.515	5	55.2	High	High	metabolic process	cytoplasm	catalytic activity;metal ion binding;nucleotide binding
PPID	XP_003984955.1	peptidyl-prolyl cis-trans isomerase D	13	21.317	5	40.9	High	High	metabolic process;regulation of biological process		catalytic activity;protein binding
CAND1	XP_019690750.1	cullin-associated NEDD8-dissociated protein 1 isoform X2	9	21.311	8	119.1	High	High
DPP9	XP_011286070.1	dipeptidyl peptidase 9 isoform X1	8	21.15	6	101.6	High	High	metabolic process		catalytic activity
LOC101100043; UBE2V1	XP_019681925.1	ubiquitin-conjugating enzyme E2 variant 1 isoform X1	39	21.102	5	16.9	High	High
ASAH1	XP_006930649.1	acid ceramidase	15	21.082	6	44.7	High	High	metabolic process	vacuole	catalytic activity
LOC101083433	XP_003987764.1	nicotinamide N-methyltransferase	16	21.071	5	29.8	High	High	metabolic process	cytosol	catalytic activity
AIFM1	XP_004000937.1	apoptosis-inducing factor 1, mitochondrial isoform X1	15	21.057	6	66.8	High	High	cell death;cellular homeostasis;metabolic process;regulation of biological process;response to stimulus	cytoplasm;cytosol;mitochondrion;nucleus	catalytic activity;DNA binding;nucleotide binding;protein binding
SAE1	XP_003997665.1	SUMO-activating enzyme subunit 1 isoform X1	21	20.94	7	38.2	High	High	metabolic process	cytoplasm;nucleus	catalytic activity;protein binding
LOC101091558	XP_003992907.1	hemoglobin subunit epsilon-2 isoform X1	16	20.749	3	16.4	High	High
HNRNPAB	XP_006927588.2	heterogeneous nuclear ribonucleoprotein A/B isoform X1	11	20.689	3	35.9	High	High
HNRNPU	XP_011289134.1	heterogeneous nuclear ribonucleoprotein U	7	20.622	4	87.6	High	High			protein binding
PPP4C	XP_003998737.1	serine/threonine-protein phosphatase 4 catalytic subunit	9	20.614	3	35.1	High	High	metabolic process;regulation of biological process	cytoplasm;cytosol;membrane;nucleus	catalytic activity
AK2	XP_003989880.1	adenylate kinase 2, mitochondrial isoform X1	36	20.611	6	26.5	High	High			catalytic activity
LOC105260060	XP_011278191.1	polyubiquitin-B-like, partial	51	20.61	4	21.2	High	High			protein binding
LOX	XP_011281716.1	protein-lysine 6-oxidase	16	20.586	3	34.8	High	High	metabolic process		catalytic activity;metal ion binding
RPL30	XP_006943383.1	60S ribosomal protein L30	48	20.526	4	12.8	High	High	metabolic process	ribosome	RNA binding;structural molecule activity
LOXL3	XP_019683019.1	lysyl oxidase homolog 3 isoform X1	5	20.439	3	111.4	Peak Found	High
DDX17	XP_019691127.1	probable ATP-dependent RNA helicase DDX17 isoform X1	10	20.374	5	72.3	High	High
PROS1	XP_019695128.1	vitamin K-dependent protein S isoform X1	12	20.344	7	75.4	High	High
HNRNPR	XP_011282849.1	heterogeneous nuclear ribonucleoprotein R isoform X1	9	20.084	5	71.2	High	High
CAPZA2	NP_001162163.1	F-actin-capping protein subunit alpha-2	22	20.069	5	33	High	High	cell organization and biogenesis;regulation of biological process		protein binding
CB1H4orf27; LOC101092264	XP_003984915.1	histone PARylation factor 1	25	20.062	6	39.3	High	High	metabolic process;regulation of biological process;response to stimulus	nucleus	protein binding
IGFBP7	XP_003985404.3	insulin-like growth factor-binding protein 7	22	19.985	4	29.1	High	High			protein binding
PLG; LOC101095261	XP_006932192.1	plasminogen	8	19.97	6	90.9	High	High	metabolic process		catalytic activity
ANXA5	XP_006930945.1	annexin A5	18	19.969	7	35.9	High	High			metal ion binding
BUB3	XP_003994528.1	mitotic checkpoint protein BUB3 isoform X1	19	19.911	5	37.1	High	High	cell organization and biogenesis;metabolic process;regulation of biological process	chromosome	protein binding
PSMB2	XP_003989900.1	proteasome subunit beta type-2 isoform X1	25	19.803	5	22.8	High	High	metabolic process	cytoplasm;membrane;nucleus;proteasome	catalytic activity
SERPINB6	XP_006931557.1	serpin B6	14	19.788	5	42.8	High	High	regulation of biological process	cytoplasm	enzyme regulator activity
G3BP1	XP_003981422.1	ras GTPase-activating protein-binding protein 1	9	19.772	3	52	High	High	transport
OTUB1	XP_011285283.1	ubiquitin thioesterase OTUB1	20	19.735	4	31.3	High	High	metabolic process		catalytic activity
ABCE1	XP_003985024.1	ATP-binding cassette sub-family E member 1	10	19.689	5	67.3	High	High	cell organization and biogenesis;metabolic process;regulation of biological process;transport	cytoplasm;cytosol;membrane;mitochondrion	catalytic activity;enzyme regulator activity;metal ion binding;nucleotide binding
CS	XP_003988937.1	citrate synthase, mitochondrial isoform X1	12	19.644	5	51.8	High	High	metabolic process	mitochondrion;nucleus;organelle lumen	catalytic activity;RNA binding
RAB1A	XP_003984106.1	ras-related protein Rab-1A	29	19.621	5	22.7	High	High	cell organization and biogenesis;cellular component movement;defense response;metabolic process;regulation of biological process;response to stimulus;transport	Golgi;membrane	catalytic activity;nucleotide binding;protein binding
RPS4; RPS4X	AAB01670.1	ribosomal protein S4, partial	27	19.577	7	29.4	High	High	metabolic process	ribosome	RNA binding;structural molecule activity
SSRP1	XP_006937388.1	FACT complex subunit SSRP1 isoform X1	8	19.439	5	81.4	High	High
GSTO1	XP_019669354.1	glutathione S-transferase omega-1	23	19.397	5	27.3	High	High			protein binding
WDR12	XP_003991078.1	ribosome biogenesis protein WDR12	8	19.396	2	47.6	High	High	cell proliferation;metabolic process;regulation of biological process;response to stimulus	nucleus	protein binding
LOC102900960; PDLIM5	XP_019684790.1	PDZ and LIM domain protein 5 isoform X15	10	19.339	5	67.4	High	High
AIMP1	XP_006930990.1	aminoacyl tRNA synthase complex-interacting multifunctional protein 1 isoform X1	21	19.232	5	35.2	High	High			RNA binding
AHNAK	XP_006937472.1	neuroblast differentiation-associated protein AHNAK	7	19.112	6	626.8	High	High
PSMB2	XP_019692201.1	proteasome subunit beta type-2 isoform X2	32	19.069	5	18	High	High
PRG4	XP_011289313.1	proteoglycan 4 isoform X1	4	19.058	5	151.2	High	High	response to stimulus		receptor activity
RAB1B	XP_003993713.1	ras-related protein Rab-1B	30	19.029	5	22.2	High	High	cell organization and biogenesis;regulation of biological process;response to stimulus;transport	Golgi;membrane;mitochondrion	catalytic activity;nucleotide binding
LMNB1	XP_019691068.1	lamin-B1, partial	12	18.995	6	61.7	High	High
PNP	XP_003987435.1	purine nucleoside phosphorylase	26	18.925	5	32.1	High	High	metabolic process;regulation of biological process;response to stimulus;transport	cytoplasm	catalytic activity
ACOT7	XP_006934309.1	cytosolic acyl coenzyme A thioester hydrolase isoform X1	18	18.856	5	42.7	High	High
SEPT8	XP_011280357.2	septin-8 isoform X1	8	18.812	3	58.2	High	Peak Found			nucleotide binding
RPS3A	P61246.1	RecName: Full=40S ribosomal protein S3a	20	18.78	5	29.6	High	High	cell differentiation;metabolic process	cytoplasm;cytosol;nucleus;ribosome	structural molecule activity
NANS	XP_011286837.1	sialic acid synthase	15	18.74	4	40.2	High	High	metabolic process
DCTN4	XP_019666149.1	dynactin subunit 4 isoform X1	15	18.628	5	53.1	High	High			protein binding
CSRP1	XP_006942913.1	cysteine and glycine-rich protein 1	39	18.585	5	20.6	High	High		nucleus	metal ion binding;RNA binding
BLVRB	XP_003997841.1	flavin reductase (NADPH)	32	18.445	5	22.1	High	High	metabolic process	cytosol;membrane	catalytic activity
LOC101090049; GLUD1	XP_019668981.1	glutamate dehydrogenase 1, mitochondrial	20	18.436	5	42.9	High	High
PPP2R2A	XP_011279742.1	serine/threonine-protein phosphatase 2A 55 kDa regulatory subunit B alpha isoform isoform X1	16	18.385	5	51.7	High	High			enzyme regulator activity;protein binding
SEC13	XP_003982518.1	protein SEC13 homolog isoform X2	24	18.342	4	35.6	High	High	cell organization and biogenesis;regulation of biological process;transport	chromosome;membrane	protein binding
NAPA	XP_003997663.1	alpha-soluble NSF attachment protein isoform X1	17	18.317	4	33.2	High	High	cell communication;cell differentiation;cell organization and biogenesis;regulation of biological process;transport	membrane	protein binding
PSMD2	XP_006936288.2	26S proteasome non-ATPase regulatory subunit 2	6	18.174	4	100.2	High	High
MAP4	XP_006928706.1	microtubule-associated protein 4 isoform X1	4	18.171	5	238.3	High	High			protein binding
LOC101100947; LOC101098213	XP_006929319.1	cytochrome c	31	18.018	3	11.6	High	High	metabolic process;regulation of biological process;transport	mitochondrion	metal ion binding
ESM1	XP_003981465.1	endothelial cell-specific molecule 1	23	18	4	20	High	High	regulation of biological process	extracellular	protein binding
VPS26B	XP_003992639.1	vacuolar protein sorting-associated protein 26B	18	17.972	5	39.1	High	High	transport	cytosol;endosome	transporter activity
OAF	XP_019668478.1	out at first protein homolog, partial	17	17.87	3	24.9	High	High
CB4H12orf5; TIGAR	XP_003988333.2	fructose-2,6-bisphosphatase TIGAR	16	17.832	4	46.8	High	High
MDK	XP_011285084.1	midkine	31	17.785	4	15.6	High	High	defense response;regulation of biological process;response to stimulus		protein binding
PCMT1	XP_019686941.1	protein-L-isoaspartate(D-aspartate) O-methyltransferase isoform X1	21	17.728	3	23.5	High	High
ERAP1	XP_011283026.1	endoplasmic reticulum aminopeptidase 1	6	17.601	6	111.4	High	High			catalytic activity;metal ion binding
APOA1BP; NAXE	XP_006943179.1	NAD(P)H-hydrate epimerase	24	17.578	4	29	High	High
RAP1GDS1	XP_019684740.1	rap1 GTPase-GDP dissociation stimulator 1 isoform X1	10	17.344	5	68	High	High
MARS	XP_006933911.1	methionine--tRNA ligase, cytoplasmic isoform X1	5	17.29	3	101.9	High	High	metabolic process		catalytic activity;nucleotide binding;protein binding
CB4H12orf10	XP_011282266.1	UPF0160 protein MYG1, mitochondrial isoform X1	11	17.265	3	42.8	High	High
DDAH2	XP_003985986.1	N(G),N(G)-dimethylarginine dimethylaminohydrolase 2	19	17.047	3	29.7	High	High
LOC101099622	XP_011278573.2	histone H2A.V	28	17.012	4	15.5	High	High
CRYL1	XP_003980337.1	lambda-crystallin homolog isoform X1	17	16.936	4	35.2	High	High	metabolic process		catalytic activity;nucleotide binding;protein binding
ITIH3	XP_006928916.1	inter-alpha-trypsin inhibitor heavy chain H3	4	16.896	3	99.3	High	High	metabolic process		enzyme regulator activity
PRMT5	XP_003987509.1	protein arginine N-methyltransferase 5 isoform X1	9	16.826	4	72.6	High	High	cell organization and biogenesis;metabolic process;regulation of biological process	cytoplasm;cytosol;Golgi;nucleus	catalytic activity;DNA binding;nucleotide binding;protein binding
PSMD11	XP_019672483.1	26S proteasome non-ATPase regulatory subunit 11	16	16.754	6	48.1	High	High
HSPG2	XP_019691898.1	basement membrane-specific heparan sulfate proteoglycan core protein isoform X1	2	16.717	5	475	High	High
LOC101101529; ASL	XP_011288629.1	argininosuccinate lyase	17	16.68	6	51.7	High	High
HSPB1	XP_003998589.1	heat shock protein beta-1	18	16.53	3	22.7	High	High	metabolic process;regulation of biological process;response to stimulus	cytoplasm;membrane;nucleus	enzyme regulator activity;protein binding;RNA binding
H6PD	XP_019691655.1	GDH/6PGL endoplasmic bifunctional protein isoform X1	7	16.454	5	104.2	High	High
TIE1	XP_011283071.1	tyrosine-protein kinase receptor Tie-1	4	16.452	3	119.8	High	High	metabolic process		catalytic activity;nucleotide binding;protein binding
EIF3F	XP_003993022.1	eukaryotic translation initiation factor 3 subunit F	10	16.446	3	38.5	High	High	cell organization and biogenesis;metabolic process;regulation of biological process	cytoplasm;membrane	catalytic activity;protein binding;RNA binding
CTH	XP_003990267.1	cystathionine gamma-lyase	11	16.343	3	44.5	High	High	cell organization and biogenesis;metabolic process;regulation of biological process	cytoplasm	catalytic activity;protein binding
LRPAP1	XP_019685535.1	alpha-2-macroglobulin receptor-associated protein	13	16.275	5	43	High	High
MT1E; LOC101081428	XP_003998104.1	metallothionein-1	54	16.264	3	6	High	High	cellular homeostasis;regulation of biological process;response to stimulus		metal ion binding
HGFAC	XP_011280256.2	hepatocyte growth factor activator, partial	6	16.183	3	72.3	High	High
STRAP	XP_003988503.2	serine-threonine kinase receptor-associated protein isoform X1	12	16.179	3	38.5	High	High			protein binding
SUPT16H	XP_003987478.2	FACT complex subunit SPT16	5	16.126	6	119.9	High	High
SH3BGRL	XP_011290115.1	SH3 domain-binding glutamic acid-rich-like protein isoform X1	45	16.109	3	12.8	High	High	cellular homeostasis;regulation of biological process	cytoplasm	catalytic activity
GSTM3	XP_003990462.1	glutathione S-transferase Mu 3	18	16.038	4	26.7	High	High	metabolic process;response to stimulus	cytoplasm;nucleus	catalytic activity;protein binding
EEF1D	XP_011289802.1	elongation factor 1-delta	7	16.038	3	72.2	High	High	metabolic process		RNA binding
PSMB7	XP_003995908.1	proteasome subunit beta type-7 isoform X2	17	15.954	5	29.9	High	High	metabolic process	cytoplasm;cytosol;nucleus;proteasome	catalytic activity
LOC101085959; RAB7A	XP_011278541.1	ras-related protein Rab-7a	24	15.949	4	23.5	High	High	regulation of biological process;response to stimulus		catalytic activity;nucleotide binding
DDX6	XP_011284692.1	probable ATP-dependent RNA helicase DDX6	10	15.939	4	54.4	High	High			nucleotide binding
MASP1	XP_003991855.1	mannan-binding lectin serine protease 1 isoform X1	6	15.893	4	81.8	High	High	metabolic process		catalytic activity;metal ion binding
PDIA4	XP_003983243.1	protein disulfide-isomerase A4	6	15.805	4	72.7	High	High	cellular homeostasis;metabolic process;regulation of biological process;response to stimulus	cell surface;endoplasmic reticulum;organelle lumen	catalytic activity;metal ion binding;RNA binding
ANP32B	XP_019671099.1	acidic leucine-rich nuclear phosphoprotein 32 family member B	8	15.803	4	51.3	High	High
HNRNPH1	XP_006927573.1	heterogeneous nuclear ribonucleoprotein H isoform X1	9	15.799	3	51.2	High	High	regulation of biological process	cytosol;membrane;nucleus;spliceosomal complex	RNA binding
CAMK2A	XP_011284381.1	calcium/calmodulin-dependent protein kinase type II subunit alpha isoform X1	10	15.78	4	55.3	High	High	metabolic process		catalytic activity;nucleotide binding;protein binding
LRP; MVP	NP_001036027.1	major vault protein	8	15.76	6	99.2	High	High		cytoplasm
ERP29	XP_003994728.2	endoplasmic reticulum resident protein 29	18	15.717	4	29	High	High	transport	endoplasmic reticulum;organelle lumen
GRHPR	XP_003995690.1	glyoxylate reductase/hydroxypyruvate reductase isoform X2	20	15.614	4	35.6	High	High	cell organization and biogenesis;metabolic process	cytoplasm;cytosol	catalytic activity;nucleotide binding;protein binding
RABGGTA	XP_011281464.1	geranylgeranyl transferase type-2 subunit alpha isoform X1	13	15.609	6	65.2	High	High	metabolic process		catalytic activity;metal ion binding;protein binding
GLRX3	XP_019669563.1	glutaredoxin-3, partial	11	15.516	3	38.2	High	High
RPL7	XP_003999941.1	60S ribosomal protein L7	17	15.5	3	29.2	High	High
LOC101084388	XP_011284070.1	carbonyl reductase [NADPH] 1	25	15.484	5	30.7	High	High			catalytic activity
PDCD6IP	XP_019666549.1	programmed cell death 6-interacting protein isoform X1	6	15.328	3	95.1	High	High
NCL	XP_003991299.1	nucleolin	7	15.319	5	77.3	High	High
ACTL6A	XP_004001221.1	actin-like protein 6A isoform X1	13	15.224	3	47.4	High	High	cell organization and biogenesis;metabolic process;regulation of biological process	membrane;nucleus	DNA binding;protein binding
CSTF3	XP_003993192.1	cleavage stimulation factor subunit 3	6	15.175	3	82.8	Peak Found	High	metabolic process	nucleus	protein binding;RNA binding
UBE2L3	XP_019670493.1	ubiquitin-conjugating enzyme E2 L3 isoform X1	27	15.032	3	17.8	High	High
PARVA	XP_006937214.1	alpha-parvin, partial	12	15.027	3	41.1	High	High			protein binding
NIF3L1	XP_019694697.1	NIF3-like protein 1	12	15.025	3	41.9	High	High
LPL	NP_001036032.1	lipoprotein lipase precursor	7	14.984	2	53.6	High	High	metabolic process;response to stimulus	extracellular;membrane	catalytic activity;protein binding
CACYBP	XP_011289212.1	calcyclin-binding protein	23	14.969	3	26.3	High	High
FSCN1	XP_011288732.1	fascin	20	14.923	4	23.9	High	High			protein binding
PFKP	XP_019689442.1	ATP-dependent 6-phosphofructokinase, platelet type isoform X1	8	14.87	4	82.5	High	High
COPS8	XP_011283919.1	COP9 signalosome complex subunit 8 isoform X1	24	14.836	3	23.2	High	High
XPO1	XP_011279309.1	exportin-1 isoform X1	4	14.737	3	113.9	High	High	transport		protein binding
FETUB	XP_019695567.1	fetuin-B isoform X2	3	14.692	3	41.8	High	High
AP1M1	XP_003982072.1	AP-1 complex subunit mu-1	15	14.674	5	48.6	High	High	transport
PCBP2	XP_019690559.1	poly(rC)-binding protein 2 isoform X1	9	14.66	3	49.1	High	High
ETF1	XP_011280646.1	eukaryotic peptide chain release factor subunit 1 isoform X2	15	14.621	6	45.4	High	High	cell organization and biogenesis	cytoplasm	RNA binding
PAPSS1	XP_019684691.1	bifunctional 3'-phosphoadenosine 5'-phosphosulfate synthase 1 isoform X1	7	14.609	3	72.5	High	High
UBE2K	XP_003985474.1	ubiquitin-conjugating enzyme E2 K	19	14.602	3	22.4	High	High	cell organization and biogenesis;metabolic process;regulation of biological process;response to stimulus	cytoplasm;nucleus	catalytic activity;nucleotide binding;protein binding
XPOT	XP_011282413.1	exportin-T	5	14.553	4	110	High	High	transport	cytoplasm;cytosol;nucleus	protein binding;RNA binding
PTPRS	XP_019680450.1	receptor-type tyrosine-protein phosphatase S	3	14.534	3	222.8	High	High
PRELP	XP_003999434.1	prolargin	12	14.409	4	43.4	High	High	cell organization and biogenesis	extracellular	protein binding;structural molecule activity
KIAA0368	XP_003995803.1	proteasome-associated protein ECM29 homolog isoform X1	3	14.402	4	203.6	High	High	cell organization and biogenesis		protein binding;structural molecule activity
CAMK2D	XP_019684577.1	calcium/calmodulin-dependent protein kinase type II subunit delta isoform X1	8	14.39	3	61.2	Peak Found	High
TRIP10	XP_006928393.1	cdc42-interacting protein 4	6	14.275	3	90.5	High	High
ENPP2	XP_019678616.1	ectonucleotide pyrophosphatase/phosphodiesterase family member 2 isoform X1	4	14.233	3	108.8	High	High
PRKAR1A	XP_006940584.1	cAMP-dependent protein kinase type I-alpha regulatory subunit	12	14.212	3	42.9	High	High	cell organization and biogenesis;cell proliferation;regulation of biological process	cytoplasm;membrane	enzyme regulator activity;nucleotide binding;protein binding
DHFR	XP_019691662.1	dihydrofolate reductase isoform X1	24	14.186	3	23.1	High	High
PLIN3	XP_011286717.1	perilipin-3	9	14.177	3	45.5	High	High
CACNA2D1	XP_011278651.1	voltage-dependent calcium channel subunit alpha-2/delta-1 isoform X2	5	14.169	4	124.5	Peak Found	High
OLA1	XP_011283607.1	obg-like ATPase 1 isoform X2	13	14.093	3	27.6	High	High			nucleotide binding
LIPG	XP_019670812.1	endothelial lipase isoform X1	7	14.088	2	59.5	Peak Found	High
CC1H1orf123	XP_003990162.1	UPF0587 protein C1orf123 homolog isoform X1	23	14.085	3	18.1	High	High
CADM1	XP_019666870.1	cell adhesion molecule 1 isoform X1	10	14.027	3	50	High	High
BHMT	XP_003981149.1	betaine--homocysteine S-methyltransferase 1	14	13.982	4	45	High	High	metabolic process	cytoplasm;cytosol	catalytic activity;metal ion binding
MYL9	XP_003983604.1	myosin regulatory light polypeptide 9 isoform X1	27	13.95	4	19.8	High	High			metal ion binding;protein binding
PDLIM7	XP_019693777.1	PDZ and LIM domain protein 7 isoform X3	10	13.946	4	49.9	High	High
RHOA	XP_003982272.1	transforming protein RhoA	25	13.939	4	21.8	High	High	cell differentiation;cell organization and biogenesis;cellular component movement;regulation of biological process;response to stimulus	cytosol;endosome;membrane	catalytic activity;nucleotide binding;protein binding
UGGT1	XP_003990719.1	UDP-glucose:glycoprotein glucosyltransferase 1 isoform X1	4	13.937	5	177.6	High	High	metabolic process;regulation of biological process;response to stimulus	endoplasmic reticulum	catalytic activity;protein binding
PLCB3	XP_019668541.1	1-phosphatidylinositol 4,5-bisphosphate phosphodiesterase beta-3	5	13.922	5	143.7	High	High
CDH11	XP_003998155.1	cadherin-11	7	13.893	4	88	High	High	cell organization and biogenesis	cytoplasm;membrane	metal ion binding
LOC101101521; SEPT9	XP_019673866.1	septin-9 isoform X1	10	13.839	5	68.7	High	High
TPT1	XP_003980452.1	translationally-controlled tumor protein	26	13.832	4	19.6	High	High	cell differentiation	cytoplasm;cytosol	metal ion binding;protein binding
FUOM	XP_003994575.2	fucose mutarotase	16	13.802	2	16.5	High	High	metabolic process;regulation of biological process;response to stimulus		catalytic activity
NIT2	XP_019695175.1	omega-amidase NIT2	15	13.64	3	31.3	High	High	metabolic process	cytosol;mitochondrion	catalytic activity
EXT2	XP_019667859.1	exostosin-2 isoform X1	5	13.611	3	83.9	High	High	metabolic process
NAGLU	XP_006940426.2	alpha-N-acetylglucosaminidase	6	13.587	3	76.8	High	High
DAK; TKFC	XP_003993472.1	triokinase/FMN cyclase	10	13.497	4	59.3	High	High	metabolic process;regulation of biological process	nucleus	catalytic activity;nucleotide binding
MTPN	XP_003983135.1	myotrophin	17	13.46	2	12.9	High	High	cell organization and biogenesis;regulation of biological process		protein binding
NOTCH2	XP_011283396.1	neurogenic locus notch homolog protein 2 isoform X1	3	13.434	4	265.6	High	High	cell differentiation;development;regulation of biological process;response to stimulus		metal ion binding;protein binding
SOD2	XP_019687004.1	superoxide dismutase [Mn], mitochondrial	24	13.364	3	20	High	High
C4BPA; LOC101094897	XP_006942888.1	C4b-binding protein alpha chain	4	13.296	2	67	High	Not Found
EIF5B	XP_019683637.1	eukaryotic translation initiation factor 5B	3	13.251	2	129.4	High	High
SLC25A5	XP_011277743.1	ADP/ATP translocase 2	18	13.239	6	32.9	High	High
ACSS2	XP_003983639.1	acetyl-coenzyme A synthetase, cytoplasmic isoform X1	8	13.091	4	80.9	High	High	metabolic process	cytoplasm;cytosol	catalytic activity;nucleotide binding
CCBL2; KYAT3	XP_003990335.1	kynurenine--oxoglutarate transaminase 3	9	13.085	3	51.4	High	High	metabolic process	mitochondrion	catalytic activity;protein binding;RNA binding
MASP1	XP_011284334.2	mannan-binding lectin serine protease 1 isoform X2	6	13.085	4	79.9	Peak Found	High	metabolic process		catalytic activity;metal ion binding
ATP6V1B2	XP_003984773.1	V-type proton ATPase subunit B, brain isoform	9	13.031	4	56.6	High	High	metabolic process;transport	cytoplasm;cytosol;membrane	catalytic activity;nucleotide binding;transporter activity
HHIPL1	XP_011281855.1	HHIP-like protein 1	11	13.031	4	61.5	High	High	metabolic process	membrane	catalytic activity;receptor activity
PICALM	XP_006936934.1	phosphatidylinositol-binding clathrin assembly protein isoform X1	5	12.976	3	74.3	High	High
DERA	XP_019690140.1	deoxyribose-phosphate aldolase isoform X1	13	12.955	3	40.4	High	High
TNFAIP6	XP_003990807.1	tumor necrosis factor-inducible gene 6 protein	10	12.891	2	31.1	Peak Found	High	regulation of biological process
API5	XP_003993230.1	apoptosis inhibitor 5 isoform X1	8	12.849	4	59	High	High	metabolic process		catalytic activity;nucleotide binding
CAT	XP_003993206.1	catalase	9	12.839	4	59.8	High	High	cell differentiation;cell organization and biogenesis;metabolic process;regulation of biological process;response to stimulus	membrane;mitochondrion	antioxidant activity;catalytic activity;metal ion binding;nucleotide binding;protein binding
RPL35	XP_003995911.1	60S ribosomal protein L35	19	12.778	3	14.6	High	High	metabolic process	membrane;ribosome	RNA binding;structural molecule activity
EIF6	XP_006929883.1	eukaryotic translation initiation factor 6	19	12.74	3	26.6	High	High	cell organization and biogenesis;metabolic process;regulation of biological process;response to stimulus;transport	cytoplasm;cytosol;nucleus	RNA binding
BROX	XP_003999571.1	BRO1 domain-containing protein BROX	9	12.717	2	46.2	High	High
NOV	XP_004000129.1	protein NOV homolog	14	12.707	4	38.7	High	High	cell communication;cell differentiation;cell proliferation;cellular component movement;regulation of biological process;response to stimulus	cytoplasm;extracellular	protein binding
SH3BGRL3	XP_011282820.1	SH3 domain-binding glutamic acid-rich-like protein 3	27	12.692	2	10.4	High	High	cellular homeostasis;regulation of biological process		catalytic activity
WDR48	XP_019666473.1	WD repeat-containing protein 48 isoform X3	9	12.664	4	80.2	High	High
APOA1	XP_011284668.1	apolipoprotein A-I	9	12.648	2	30.3	High	High	metabolic process;transport	extracellular
B3GNT1; B4GAT1	XP_003993719.1	beta-1,4-glucuronyltransferase 1	7	12.642	2	47.1	High	High	cellular component movement;metabolic process	Golgi	catalytic activity
GMPPB	XP_003982282.1	mannose-1-phosphate guanyltransferase beta	12	12.623	3	39.8	High	High	metabolic process		catalytic activity
SEPHS1	XP_006933316.1	selenide, water dikinase 1 isoform X1	10	12.621	3	42.9	High	High	metabolic process		catalytic activity;nucleotide binding
EFTUD2	XP_003997041.1	116 kDa U5 small nuclear ribonucleoprotein component	5	12.573	4	109.4	High	High		cytosol;membrane;spliceosomal complex	catalytic activity;nucleotide binding;RNA binding
FKBP10	XP_011287439.1	peptidyl-prolyl cis-trans isomerase FKBP10	7	12.564	3	64.4	High	High	metabolic process		metal ion binding
UBE2M	XP_011287828.1	NEDD8-conjugating enzyme Ubc12	31	12.536	5	20.9	High	High
PSMD6	XP_003982446.3	26S proteasome non-ATPase regulatory subunit 6	14	12.5	5	45.5	High	High	metabolic process;regulation of biological process	proteasome	enzyme regulator activity;protein binding
FUCA2	XP_011280973.2	plasma alpha-L-fucosidase	11	12.436	4	44.6	High	High	metabolic process		catalytic activity
NUCKS1	XP_003999534.1	nuclear ubiquitous casein and cyclin-dependent kinase substrate 1 isoform X1	11	12.421	2	27.9	High	High
RSU1	XP_003988177.1	ras suppressor protein 1 isoform X1	12	12.394	3	31.5	High	High	regulation of biological process		protein binding
FERMT2	XP_003987693.1	fermitin family homolog 2	5	12.358	3	78.6	High	High
NPM1	XP_003981326.3	nucleophosmin	8	12.33	2	32.6	High	High
MAPK3	XP_019675826.1	mitogen-activated protein kinase 3	10	12.284	4	49.3	High	High
NAPRT1; NAPRT	XP_006943558.1	nicotinate phosphoribosyltransferase, partial	9	12.274	3	55.1	High	Peak Found
YWHAZ	ABR22234.1	tyrosine 3-monooxygenase/tryptophan 5-monooxygenase activation protein zeta polypeptide, partial	87	12.204	2	4.2	High	High	metabolic process		catalytic activity;protein binding
LOC101090095	XP_011279492.1	trans-Golgi network integral membrane protein 2-like isoform X1	12	12.182	3	49.1	High	High	transport
NT5C2	XP_011285741.1	cytosolic purine 5'-nucleotidase isoform X1	8	12.176	2	65.8	Peak Found	High
ICAM1	XP_003981899.2	intercellular adhesion molecule 1 isoform X1	6	12.167	2	58	High	High			protein binding
FKBP1A	XP_006929983.1	peptidyl-prolyl cis-trans isomerase FKBP1A	26	12.164	2	11.9	High	High	cell proliferation;cellular homeostasis;metabolic process;regulation of biological process;response to stimulus;transport	cytoplasm;membrane	catalytic activity;protein binding
LOC101085041; GSTA4	XP_011280729.1	glutathione S-transferase A4	13	12.13	3	25.7	High	High	metabolic process		catalytic activity;protein binding
VCAM1	XP_003990416.2	vascular cell adhesion protein 1 isoform X1	5	12.096	3	82.7	High	High			protein binding
ACHE	NP_001009203.1	acetylcholinesterase precursor	6	12.075	3	67.3	High	High	metabolic process	extracellular;membrane	catalytic activity
RPL4	XP_019687754.1	60S ribosomal protein L4	11	12.069	4	47.3	High	High	metabolic process	ribosome	structural molecule activity
NCAM1	XP_011284628.1	neural cell adhesion molecule 1 isoform X6	4	12.007	3	93.1	High	High		membrane	protein binding
LOC101101118; ACY1	XP_011277721.1	aminoacylase-1 isoform X4	10	11.995	3	45.5	High	High	metabolic process		catalytic activity
C2	XP_019685947.1	complement C2 isoform X1	5	11.991	4	95.3	High	High	metabolic process		catalytic activity
GBA	XP_019678001.1	glucosylceramidase isoform X1	6	11.98	3	64	High	High
ANGPTL4	XP_003981832.2	angiopoietin-related protein 4	6	11.977	2	45.5	High	High
XPO7	XP_019684024.1	exportin-7 isoform X1	5	11.955	5	124.9	High	High
CDC42	XP_003989684.1	cell division control protein 42 homolog isoform X1	17	11.941	3	21.3	High	High	cell communication;cell differentiation;cell organization and biogenesis;cellular component movement;metabolic process;regulation of biological process;response to stimulus;transport	cytoplasm;cytosol;membrane;vacuole	catalytic activity;nucleotide binding;protein binding
PRDX5	XP_006937529.2	peroxiredoxin-5, mitochondrial	17	11.931	3	22.7	High	High	metabolic process		antioxidant activity;catalytic activity
DHX9	XP_019677306.1	ATP-dependent RNA helicase A isoform X1	2	11.918	2	141.2	High	High			catalytic activity;nucleotide binding
F5	XP_011289205.1	coagulation factor V, partial	2	11.878	4	234.7	High	High			metal ion binding
PPM1F	XP_003995023.1	protein phosphatase 1F	9	11.85	2	49.2	High	High			catalytic activity
ITIH4	XP_011277833.2	inter-alpha-trypsin inhibitor heavy chain H4 isoform X1	4	11.823	4	105.3	High	High
RHOC	XP_011283374.1	rho-related GTP-binding protein RhoC	16	11.811	3	22	High	High	cell organization and biogenesis;cellular component movement;regulation of biological process;response to stimulus	membrane;nucleus	catalytic activity;nucleotide binding;signal transducer activity
SEC24C	XP_006937939.1	protein transport protein Sec24C isoform X1	5	11.759	4	120.9	High	High	transport		metal ion binding
RUVBL1	XP_019680710.1	ruvB-like 1 isoform X2	16	11.755	4	41.2	High	High
IDE	XP_019669101.1	insulin-degrading enzyme isoform X1	6	11.721	5	113.2	High	High
LOC101098644	XP_006934092.1	histone H1.0	12	11.703	2	20.8	High	High	cell organization and biogenesis	chromosome;cytoskeleton;Golgi;nucleus	DNA binding;RNA binding
CCDC22	XP_004000565.1	coiled-coil domain-containing protein 22	8	11.702	2	70.6	Peak Found	High	cellular homeostasis;regulation of biological process;transport		protein binding
CSF1	XP_006935041.1	macrophage colony-stimulating factor 1 isoform X1	4	11.614	2	61.7	High	High			protein binding
EIF3M	XP_003993188.1	eukaryotic translation initiation factor 3 subunit M	8	11.611	3	42.5	High	High	cell organization and biogenesis;metabolic process;regulation of biological process	cytoplasm	protein binding;RNA binding
CPN2	XP_003991832.1	carboxypeptidase N subunit 2	4	11.598	2	59.7	High	High			protein binding
S100A11	XP_003990690.2	protein S100-A11	20	11.575	3	11.6	High	High			metal ion binding
CDH13	XP_003998358.3	cadherin-13 isoform X1	4	11.569	2	78.1	High	High		membrane	metal ion binding
LOC101088280; TXNDC17	XP_011287104.1	thioredoxin domain-containing protein 17	27	11.443	3	13.8	High	High
HYOU1	XP_006936773.1	hypoxia up-regulated protein 1 isoform X6	7	11.442	4	111.5	High	High	regulation of biological process;response to stimulus;transport	membrane	nucleotide binding
ARF3	XP_003988679.1	ADP-ribosylation factor 3	18	11.4	3	20.6	High	High	regulation of biological process;response to stimulus;transport	Golgi	catalytic activity;nucleotide binding;protein binding;signal transducer activity
EIF3E	XP_006943412.1	eukaryotic translation initiation factor 3 subunit E isoform X2	10	11.352	3	46.4	High	High		cytoplasm	protein binding;RNA binding
PARK7	XP_003989515.1	protein deglycase DJ-1	34	11.349	4	19.9	High	High
PITPNA	XP_011287325.1	phosphatidylinositol transfer protein alpha isoform	14	11.332	4	31.8	High	High	transport
ENOPH1	XP_004001402.2	enolase-phosphatase E1	9	11.312	2	28.9	High	High
PRKACB	XP_003990304.1	cAMP-dependent protein kinase catalytic subunit beta isoform X1	11	11.289	4	46.2	High	High	metabolic process;regulation of biological process	cytosol	catalytic activity;metal ion binding;nucleotide binding;protein binding
SFPQ	XP_019694622.1	splicing factor, proline- and glutamine-rich	7	11.285	3	59.7	High	High
RAB10	XP_003984471.1	ras-related protein Rab-10	17	11.236	3	22.5	High	Peak Found	cell organization and biogenesis;regulation of biological process;response to stimulus;transport	endosome;Golgi;membrane	catalytic activity;nucleotide binding;protein binding
PLP1	XP_006943951.2	myelin proteolipid protein isoform X1	12	11.212	3	30.1	High	High
GGH	XP_003999883.1	gamma-glutamyl hydrolase	13	11.172	4	35.7	High	High	metabolic process	nucleus;vacuole	catalytic activity
PLRG1	XP_011279912.1	pleiotropic regulator 1 isoform X1	9	11.15	3	57	High	High			protein binding
SLC25A6	XP_006943589.1	ADP/ATP translocase 3, partial	18	11.081	5	30.1	Peak Found	High
GLO1	XP_003986132.1	lactoylglutathione lyase	40	11.079	4	20.7	High	High	cell differentiation;regulation of biological process	cytosol;membrane;nucleus	catalytic activity;metal ion binding
CTSK	XP_003990643.1	cathepsin K	10	11.009	3	37	High	High	metabolic process;regulation of biological process	vacuole	catalytic activity;protein binding
NPC2	XP_003987882.1	epididymal secretory protein E1	16	11.007	2	16.1	High	High	response to stimulus;transport	vacuole	protein binding;transporter activity
PALLD	XP_006930844.1	palladin isoform X1	4	11.001	4	129.2	High	High			protein binding
HSD17B4	XP_006927609.1	peroxisomal multifunctional enzyme type 2 isoform X2	7	10.966	4	79.8	High	High
SERPINB5	XP_003995286.1	serpin B5	10	10.883	3	42.1	Peak Found	High
	P07412.1	RecName: Full=Hemoglobin subunit beta-A/B; AltName: Full=Beta-A/B-globin; AltName: Full=Hemoglobin beta-A/B chain	13	10.836	2	15.9	High	High	transport		metal ion binding;transporter activity
PI16	XP_006931722.1	peptidase inhibitor 16	6	10.829	2	48.7	High	High		extracellular;membrane
QARS	XP_003982262.1	glutamine--tRNA ligase	5	10.792	3	87.6	High	High	metabolic process	cytoplasm	catalytic activity;nucleotide binding
KNG1	XP_003991863.1	kininogen-1 isoform X1	7	10.731	3	47.7	High	High			enzyme regulator activity
ADK	XP_006937962.1	adenosine kinase isoform X1	10	10.701	3	40.6	High	High	metabolic process	cytosol;nucleus	catalytic activity;RNA binding
CRMP1	XP_011280263.2	dihydropyrimidinase-related protein 1 isoform X1	7	10.65	3	62.1	Not Found	High
MAN2A1	XP_003981223.2	alpha-mannosidase 2	3	10.633	3	130.9	High	High	metabolic process		catalytic activity;metal ion binding
LTBP1	XP_019683254.1	latent-transforming growth factor beta-binding protein 1 isoform X1	3	10.614	3	171.7	High	High
GMFB	XP_006932931.1	glia maturation factor beta isoform X1	14	10.604	2	16.8	High	High			protein binding
AKR7A2; LOC101089785	XP_003989663.2	aflatoxin B1 aldehyde reductase member 2	13	10.493	3	37.6	High	High
CD44	XP_019667819.1	CD44 antigen isoform X1	3	10.492	2	81.6	High	High
RAB5C	XP_003996927.1	ras-related protein Rab-5C	21	10.482	4	23.5	High	High	regulation of biological process;response to stimulus;transport	endosome;membrane	catalytic activity;nucleotide binding
VPS29	XP_003994707.1	vacuolar protein sorting-associated protein 29 isoform X2	24	10.456	4	20.9	High	High	transport	cytosol;endosome	catalytic activity;metal ion binding;transporter activity
	AKI82164.1	DDX3Y	6	10.431	3	74.2	High	High			catalytic activity;DNA binding;nucleotide binding
EEA1	XP_019690888.1	early endosome antigen 1	3	10.425	3	162.3	High	High
SERPIND1	XP_006938807.3	heparin cofactor 2	5	10.342	3	56.5	High	High
HNRNPA3	XP_011283697.1	heterogeneous nuclear ribonucleoprotein A3 isoform X1	8	10.283	2	39.6	High	High		nucleus;spliceosomal complex	RNA binding
TJP1	XP_019687509.1	tight junction protein ZO-1 isoform X1	2	10.282	2	219.4	High	High
CAMK2B	XP_019680747.1	calcium/calmodulin-dependent protein kinase type II subunit beta isoform X1	7	10.272	3	67.6	High	High
DSP	XP_003985873.1	desmoplakin isoform X1	1	10.25	3	332.7	High	Peak Found	cell differentiation;cell organization and biogenesis;metabolic process;regulation of biological process;transport	cytoskeleton;membrane;nucleus	catalytic activity;motor activity;protein binding;RNA binding;structural molecule activity;transporter activity
EIF2C2; AGO2	XP_006943477.3	protein argonaute-2 isoform X1	5	10.244	3	99.2	High	High
YKT6	XP_003982628.1	synaptobrevin homolog YKT6	11	10.175	2	22.3	High	High	cell organization and biogenesis;transport	cytoplasm;cytosol;endoplasmic reticulum;endosome;Golgi;membrane;mitochondrion	catalytic activity;protein binding
COTL1	XP_003998367.2	coactosin-like protein	35	10.174	4	16	High	High			protein binding
ALAD	XP_006939449.1	delta-aminolevulinic acid dehydratase	8	10.147	2	36.1	High	High	cell organization and biogenesis;metabolic process;regulation of biological process;response to stimulus	cytosol;nucleus	catalytic activity;metal ion binding;protein binding
HIF1AN	XP_003994367.1	hypoxia-inducible factor 1-alpha inhibitor isoform X1	8	10.081	2	40.3	High	High
RANBP6	XP_003995527.1	ran-binding protein 6 isoform X1	2	10.072	2	124.8	High	Peak Found	transport	cytoplasm;membrane	protein binding;transporter activity
SORD	XP_003987246.1	sorbitol dehydrogenase	13	9.975	3	38.3	High	High	cellular component movement;metabolic process	membrane;mitochondrion	catalytic activity;metal ion binding;nucleotide binding;protein binding
TGFBI	XP_003980831.1	transforming growth factor-beta-induced protein ig-h3	7	9.914	4	74.4	High	High			protein binding
SHMT2	XP_003988982.1	serine hydroxymethyltransferase, mitochondrial isoform X2	6	9.911	3	55.9	High	High	cell organization and biogenesis;metabolic process;response to stimulus	cytoplasm;cytoskeleton;membrane;mitochondrion;nucleus;organelle lumen	catalytic activity
MAPT	XP_006940515.1	microtubule-associated protein tau isoform X1	6	9.883	3	65.5	Peak Found	High			protein binding
STC2	XP_003981307.1	stanniocalcin-2	7	9.792	2	33.3	High	High	cellular homeostasis;regulation of biological process;response to stimulus	endoplasmic reticulum;extracellular;Golgi	protein binding
ST13	XP_011282541.1	hsc70-interacting protein isoform X1	10	9.704	3	41.4	High	High			protein binding
LTF	XP_011289429.2	lactotransferrin	4	9.677	3	77.5	High	High
ADPRHL2	XP_006934627.1	poly(ADP-ribose) glycohydrolase ARH3 isoform X1	19	9.61	4	31	High	High
PRDX4	XP_004000406.2	peroxiredoxin-4	15	9.591	4	34.6	High	High	metabolic process		antioxidant activity;catalytic activity
IGFBP6	XP_019691410.1	insulin-like growth factor-binding protein 6, partial	10	9.59	2	22.1	High	High
CYFIP1	XP_019687566.1	cytoplasmic FMR1-interacting protein 1 isoform X1	4	9.571	4	145.3	High	High
PACSIN2	XP_019691234.1	protein kinase C and casein kinase substrate in neurons protein 2 isoform X1	4	9.541	2	62.5	Peak Found	High
CRIP2	XP_011281785.1	cysteine-rich protein 2	17	9.533	2	22.6	High	High			metal ion binding
CTSZ	XP_011279077.2	cathepsin Z	7	9.53	2	33.3	High	High
SFN	XP_003989743.1	14-3-3 protein sigma	10	9.451	3	27.8	High	High			protein binding
CBR3	XP_003991491.1	carbonyl reductase [NADPH] 3	12	9.388	3	30.5	High	High	metabolic process	cytosol	catalytic activity;nucleotide binding
RAB3A	XP_003982122.1	ras-related protein Rab-3A	16	9.385	3	25	Peak Found	High	regulation of biological process;response to stimulus		catalytic activity;nucleotide binding
F9	NP_001009377.1	coagulation factor IX precursor	5	9.383	2	52.3	High	High	coagulation;metabolic process	extracellular	catalytic activity;metal ion binding;protein binding
VARS	XP_006931636.1	valine--tRNA ligase isoform X1	4	9.336	3	140.3	High	High	metabolic process		catalytic activity;nucleotide binding
AP1G1	XP_003998264.2	AP-1 complex subunit gamma-1 isoform X1	4	9.335	3	91.8	High	High	transport
SDF4	XP_004001181.2	45 kDa calcium-binding protein	9	9.319	3	43.5	High	High
HPRT1	XP_006939524.1	hypoxanthine-guanine phosphoribosyltransferase	17	9.3	3	24.7	High	High	metabolic process	cytoplasm	catalytic activity;metal ion binding;nucleotide binding
UBE2D3	XP_006931000.1	ubiquitin-conjugating enzyme E2 D3 isoform X1	14	9.286	3	16.8	High	High
RAP1B	XP_003989073.1	ras-related protein Rap-1b	18	9.275	3	20.9	High	High	cell proliferation;regulation of biological process;response to stimulus	cytosol;membrane	catalytic activity;nucleotide binding;protein binding
CAPNS1	XP_003997944.1	calpain small subunit 1	12	9.266	3	28	High	High		cytosol;membrane	metal ion binding
FBXO6	XP_011282904.1	F-box only protein 6	14	9.223	3	30.8	High	High			protein binding
UBA3	XP_003982460.2	NEDD8-activating enzyme E1 catalytic subunit	9	9.183	3	50.2	High	High
CAD	XP_006930506.2	CAD protein isoform X1	1	9.181	2	244.9	High	Peak Found	metabolic process		catalytic activity;nucleotide binding
PABPC1L	XP_003983574.1	polyadenylate-binding protein 1-like isoform X1	4	9.137	2	68.2	High	High	transport		RNA binding
UBR4	XP_019691828.1	E3 ubiquitin-protein ligase UBR4 isoform X1	1	9.129	3	577.1	Peak Found	High
CAPRIN1	XP_011285113.1	caprin-1	5	9.121	3	78.2	High	High
PDGFRL	XP_003984683.2	platelet-derived growth factor receptor-like protein isoform X1	6	9.119	2	42	High	High
COPS3	XP_003996401.1	COP9 signalosome complex subunit 3	8	9.059	3	47.8	High	High	metabolic process	cytosol;nucleus	protein binding
RBMX	XP_011277792.1	RNA-binding motif protein, X chromosome isoform X1	9	9.021	3	42.3	High	High	cell differentiation;cell organization and biogenesis;metabolic process;regulation of biological process;response to stimulus	membrane;nucleus;spliceosomal complex	DNA binding;protein binding;RNA binding
AXL	XP_011288198.1	tyrosine-protein kinase receptor UFO isoform X1	3	8.999	2	97.7	High	High	metabolic process		catalytic activity;nucleotide binding;protein binding
MIF	XP_003995033.1	macrophage migration inhibitory factor	18	8.971	2	12.4	High	High	cell organization and biogenesis;cell proliferation;metabolic process;regulation of biological process;response to stimulus	cell surface;cytosol;extracellular	catalytic activity;protein binding
LRRC59	XP_003996742.1	leucine-rich repeat-containing protein 59	7	8.956	2	34.8	High	High		endoplasmic reticulum;membrane	protein binding;RNA binding
GEMIN5	XP_003981524.1	gem-associated protein 5	3	8.951	3	168	Peak Found	High			protein binding
PPP2R1B	XP_011284741.2	serine/threonine-protein phosphatase 2A 65 kDa regulatory subunit A beta isoform	3	8.939	2	87.3	High	High			protein binding
ARFGAP1	XP_019681816.1	ADP-ribosylation factor GTPase-activating protein 1	7	8.897	2	46	High	High			enzyme regulator activity
LOC101089536; SEC22B	XP_003990568.1	vesicle-trafficking protein SEC22b	15	8.877	2	24.7	High	High	cell organization and biogenesis;regulation of biological process;transport	membrane	protein binding
GBP1; LOC101082424	XP_003990336.1	guanylate-binding protein 1	6	8.869	3	67.3	High	High			catalytic activity;nucleotide binding
RPL7A	XP_003996090.1	60S ribosomal protein L7a	9	8.84	2	30	High	High
HNRNPF	XP_003994240.1	heterogeneous nuclear ribonucleoprotein F	6	8.776	2	45.6	High	High	regulation of biological process	cytosol;membrane;spliceosomal complex	RNA binding
L3HYPDH	XP_019689366.1	trans-3-hydroxy-L-proline dehydratase	11	8.774	2	31.4	Peak Found	High
COPS7A	XP_003988377.1	COP9 signalosome complex subunit 7a	9	8.764	2	30.3	High	High	metabolic process	cytosol	protein binding
ASS1	XP_011286676.1	argininosuccinate synthase isoform X1	6	8.727	2	46.6	High	High	metabolic process		catalytic activity;nucleotide binding
NIT1	XP_006943086.1	nitrilase homolog 1 isoform X1	9	8.629	2	38.1	High	High	metabolic process		catalytic activity
CALM1; LOC101094679; CALM3; LOC101091063	XP_019689040.1	calmodulin	31	8.629	3	12.9	High	High			metal ion binding;protein binding
APIP	XP_003993212.1	methylthioribulose-1-phosphate dehydratase	16	8.628	3	27.1	High	High	cell death;cell organization and biogenesis;metabolic process;regulation of biological process	cytoplasm	catalytic activity;metal ion binding;protein binding
HSPBP1	XP_011287863.1	hsp70-binding protein 1 isoform X1	8	8.625	2	44	High	High
HDAC2	XP_003986525.1	histone deacetylase 2	7	8.615	2	51.9	High	High	cell organization and biogenesis;metabolic process		catalytic activity
FERMT3	XP_003993600.1	fermitin family homolog 3	5	8.589	3	75.3	High	High
PSAP	XP_003994081.1	prosaposin isoform X1	6	8.577	2	58.2	High	High	metabolic process
RANBP1	XP_019669898.1	ran-specific GTPase-activating protein	12	8.577	3	29.1	High	High
MAP1A	XP_003987276.1	microtubule-associated protein 1A isoform X1	1	8.562	3	329	Peak Found	High	cellular component movement;metabolic process		catalytic activity;nucleotide binding
ARPC5L	XP_003995912.1	actin-related protein 2/3 complex subunit 5-like protein	16	8.561	2	16.9	High	High	cell organization and biogenesis;regulation of biological process	cytoskeleton
CMPK1	XP_019692524.1	UMP-CMP kinase	11	8.55	2	20.4	High	High
SFRP1	XP_011279807.1	secreted frizzled-related protein 1 isoform X1	9	8.534	2	35.4	High	High			protein binding
GNB2	XP_003998542.1	guanine nucleotide-binding protein G(I)/G(S)/G(T) subunit beta-2	7	8.502	2	37.3	Peak Found	High	regulation of biological process;response to stimulus	membrane	protein binding
CNN3	XP_011283163.1	calponin-3	7	8.474	2	36.4	High	High	cell organization and biogenesis		protein binding
SVEP1	XP_011286967.1	sushi, von Willebrand factor type A, EGF and pentraxin domain-containing protein 1, partial	1	8.464	2	372.9	High	Not Found			metal ion binding;protein binding
C1QTNF5	XP_019666985.1	complement C1q tumor necrosis factor-related protein 5	11	8.451	2	26.3	High	High
TPR	XP_011289312.1	nucleoprotein TPR isoform X1	1	8.436	2	267	High	High	metabolic process;transport	Golgi	catalytic activity;motor activity;structural molecule activity;transporter activity
ACTR10	XP_003987735.1	actin-related protein 10	10	8.428	3	46.2	High	High	cellular component movement
UCHL3	XP_019683661.1	ubiquitin carboxyl-terminal hydrolase isozyme L3 isoform X1	13	8.387	3	33.2	High	High
RBM8A	XP_003990593.1	RNA-binding protein 8A isoform X1	17	8.373	2	19.9	High	High	metabolic process;regulation of biological process;transport	cytoplasm;nucleus;spliceosomal complex	RNA binding
CAST	XP_011283029.2	calpastatin isoform X1	6	8.369	2	84.2	Peak Found	High
EXT1	XP_019678151.1	exostosin-1	5	8.333	2	62.7	High	High
UBE2N	XP_019690890.1	ubiquitin-conjugating enzyme E2 N	21	8.292	2	10.1	High	High
CA2H19orf10; MYDGF	XP_019671457.1	myeloid-derived growth factor isoform X2	13	8.278	2	19	High	High	regulation of biological process	extracellular
BCAM	XP_019674460.1	basal cell adhesion molecule	8	8.231	3	53.4	High	Peak Found
FGG	XP_003984974.1	fibrinogen gamma chain	7	8.199	3	49.4	High	High	cell organization and biogenesis;metabolic process;regulation of biological process;response to stimulus;transport	cell surface	protein binding;structural molecule activity
PDIA5	XP_003991760.1	protein disulfide-isomerase A5 isoform X1	7	8.158	3	59.9	Peak Found	High	cellular homeostasis;metabolic process;regulation of biological process;response to stimulus	endoplasmic reticulum	catalytic activity
SOD1	XP_006935984.1	superoxide dismutase [Cu-Zn]	14	8.118	2	15.8	High	High	metabolic process		metal ion binding
FLRT2	XP_006933106.1	leucine-rich repeat transmembrane protein FLRT2	5	8.103	3	74	Peak Found	High	cell organization and biogenesis;cellular component movement;regulation of biological process;response to stimulus	cytoplasm;membrane	enzyme regulator activity;protein binding
CLEC11A	XP_003997518.1	C-type lectin domain family 11 member A isoform X1	7	8.086	2	35.6	High	High	regulation of biological process	extracellular	protein binding
KIAA1967; CCAR2	XP_011279751.1	cell cycle and apoptosis regulator protein 2 isoform X1	2	8.056	2	102.1	High	High
LAMP2	XP_004000896.2	lysosome-associated membrane glycoprotein 2 isoform X1	4	8.047	3	51.5	High	High		membrane
ERP44	XP_011286835.2	endoplasmic reticulum resident protein 44	5	8.027	2	55.4	High	High
CASP3	NP_001009338.1	Caspase-3	8	8.022	2	31.4	High	High	cell death;cell differentiation;metabolic process	cytoplasm	catalytic activity
SEC31A	XP_019684866.1	protein transport protein Sec31A isoform X1	2	8.013	2	137.7	High	High
SAA; LOC101099498	P19707.2	RecName: Full=Serum amyloid A protein; Short=SAA; Contains: RecName: Full=Amyloid protein A; AltName: Full=Amyloid fibril protein AA; Flags: Precursor	21	8.001	3	14.3	Peak Found	High	cellular component movement;defense response;response to stimulus	extracellular
CUL3	XP_006935693.1	cullin-3 isoform X1	4	7.943	2	86.4	Peak Found	High	cell death;cell division;cell organization and biogenesis;cellular component movement;metabolic process;regulation of biological process;response to stimulus;transport	cytoplasm;Golgi;membrane;nucleus	catalytic activity;protein binding
RPS6	XP_003995546.2	40S ribosomal protein S6	6	7.9	2	35.5	High	High	metabolic process	ribosome	structural molecule activity
RPL3	XP_003989320.2	60S ribosomal protein L3	5	7.889	2	47.9	High	High	cell organization and biogenesis;metabolic process;response to stimulus	cytoplasm;cytosol;nucleus;ribosome	RNA binding;structural molecule activity
LOC102902249	XP_006937192.1	serum amyloid A protein-like	19	7.869	2	14.4	Not Found	High	cellular component movement;defense response;response to stimulus	extracellular
TFRC	XP_019694789.1	transferrin receptor protein 1 isoform X1	2	7.834	2	112.7	High	High
S100A6	XP_003999830.1	protein S100-A6	27	7.768	3	10.1	High	High			metal ion binding
MEMO1	XP_019683667.1	protein MEMO1	7	7.745	2	30.8	High	High
NSF	XP_019673586.1	vesicle-fusing ATPase isoform X1	4	7.739	3	84.9	Peak Found	High
ELAVL1	XP_006928407.1	ELAV-like protein 1	13	7.724	3	36.2	High	High	regulation of biological process	cytoplasm;cytosol;membrane;nucleus	protein binding;RNA binding
SERPINI1	XP_003991983.1	neuroserpin	6	7.702	2	46.4	High	High	regulation of biological process	organelle lumen	enzyme regulator activity
PGLS	XP_006928647.1	6-phosphogluconolactonase isoform X1	17	7.68	3	24.9	High	High	metabolic process
SETD7	XP_003985041.2	histone-lysine N-methyltransferase SETD7 isoform X1	12	7.675	3	46.1	High	High
EML4	XP_019683192.1	echinoderm microtubule-associated protein-like 4 isoform X1	4	7.641	2	112.5	Peak Found	High
TATDN1	XP_004000160.1	putative deoxyribonuclease TATDN1 isoform X1	8	7.626	2	33.9	High	High	metabolic process		catalytic activity
AGL	XP_011283142.1	glycogen debranching enzyme	2	7.591	2	174.6	High	High
CYR61	XP_003990322.1	protein CYR61	7	7.582	2	42	High	High	cell communication;cell death;cell differentiation;cell organization and biogenesis;cellular component movement;metabolic process;regulation of biological process;response to stimulus	extracellular	protein binding
OSTF1	XP_003995466.1	osteoclast-stimulating factor 1	15	7.572	2	23.8	High	High			protein binding
NONO	XP_004000663.1	non-POU domain-containing octamer-binding protein	6	7.567	2	54.1	High	Peak Found
FGB	XP_019684379.1	fibrinogen beta chain	4	7.553	2	55	High	High
BLVRA	XP_019680816.1	biliverdin reductase A isoform X1	9	7.525	2	34.1	High	High
RUVBL2	XP_019674439.1	ruvB-like 2	9	7.509	4	49	High	Peak Found
CRYZL1	XP_003991503.1	quinone oxidoreductase-like protein 1 isoform X1	9	7.473	2	38.7	High	High	metabolic process	cytosol	catalytic activity
HSD17B14	XP_011287961.1	17-beta-hydroxysteroid dehydrogenase 14 isoform X1	8	7.47	2	28.4	High	High	metabolic process	cytosol	catalytic activity;protein binding
PFKL	XP_019694868.1	ATP-dependent 6-phosphofructokinase, liver type	5	7.466	3	82.5	High	Peak Found	cell organization and biogenesis;metabolic process;regulation of biological process;response to stimulus	cytoplasm;cytosol;membrane	catalytic activity;metal ion binding;nucleotide binding;protein binding
TOMM70A; TOMM70	XP_003991631.1	mitochondrial import receptor subunit TOM70 isoform X1	5	7.401	2	67.3	Peak Found	High		membrane;mitochondrion	protein binding
GALNT2	XP_006937852.1	polypeptide N-acetylgalactosaminyltransferase 2 isoform X2	4	7.361	2	66.8	High	High
NEO1	XP_019689322.1	neogenin	2	7.348	3	171.8	High	High
BZW1	XP_003991058.2	basic leucine zipper and W2 domain-containing protein 1 isoform X1	4	7.338	2	54.9	High	High
DCTD	XP_003984623.1	deoxycytidylate deaminase isoform X1	16	7.334	2	20	High	High	metabolic process	cytoplasm	catalytic activity;metal ion binding;protein binding
SFRP4	XP_011278605.1	secreted frizzled-related protein 4 isoform X1	7	7.325	2	39.6	High	High			protein binding
RPL6	XP_006938548.1	60S ribosomal protein L6	9	7.29	3	32.6	High	High	cell organization and biogenesis;metabolic process	ribosome	RNA binding;structural molecule activity
LOC101080257	XP_006927673.1	core histone macro-H2A.1 isoform X1	11	7.232	3	39.6	High	High	cell organization and biogenesis	chromosome;nucleus	DNA binding;protein binding
PPP1R7	XP_006935810.1	protein phosphatase 1 regulatory subunit 7 isoform X1	8	7.183	3	41.7	High	Peak Found			protein binding
LOC101082949; IFIT5	XP_006938060.1	interferon-induced protein with tetratricopeptide repeats 5	6	7.18	2	55.8	High	High			protein binding
EIF3G	XP_011287299.1	eukaryotic translation initiation factor 3 subunit G	8	7.083	2	35.5	High	High		cytoplasm	RNA binding
ALDH7A1	XP_003980772.1	alpha-aminoadipic semialdehyde dehydrogenase	6	7.079	2	58.6	High	High	metabolic process	cytosol;mitochondrion	catalytic activity
TG	XP_004000173.2	thyroglobulin	1	7.053	2	300.8	High	High
RPL14	XP_006936579.1	60S ribosomal protein L14	8	7.012	2	32.1	High	High	metabolic process	ribosome	structural molecule activity
TSNAX	XP_003993965.1	translin-associated protein X	6	7.008	2	33.1	High	High		cytoplasm;nucleus	DNA binding
ESD	XP_006927351.1	S-formylglutathione hydrolase	12	6.955	2	31.4	High	Peak Found	metabolic process		catalytic activity
ISLR	XP_003987008.1	immunoglobulin superfamily containing leucine-rich repeat protein	7	6.906	2	45.6	High	High			protein binding
LOC101090225; EIF3C	XP_006942263.1	eukaryotic translation initiation factor 3 subunit C	2	6.891	2	105.5	High	High	cell organization and biogenesis;metabolic process;regulation of biological process	cytoplasm	protein binding;RNA binding
RPL18A	XP_003982119.1	60S ribosomal protein L18a	9	6.883	2	20.8	High	High	metabolic process	membrane;ribosome	RNA binding;structural molecule activity
TNFAIP2	XP_011281846.1	tumor necrosis factor alpha-induced protein 2	5	6.868	3	65.2	Peak Found	High	transport
ISOC1	XP_011280237.1	isochorismatase domain-containing protein 1	20	6.844	3	19.3	High	High	metabolic process		catalytic activity
PSMC3	XP_003993291.1	26S protease regulatory subunit 6A	6	6.825	2	49.2	High	High	metabolic process;response to stimulus		catalytic activity;nucleotide binding
LRP6	XP_019690086.1	low-density lipoprotein receptor-related protein 6	1	6.808	2	180.8	High	Peak Found
DCTN2	XP_019690700.1	dynactin subunit 2 isoform X1	8	6.788	2	44.9	High	Peak Found
OGN	XP_011286508.1	mimecan	9	6.775	3	33.9	High	High			protein binding
PSMC1	XP_003987959.1	26S protease regulatory subunit 4	6	6.682	2	49.2	High	High	metabolic process;response to stimulus		catalytic activity;nucleotide binding;RNA binding
UBR1	XP_011281347.1	E3 ubiquitin-protein ligase UBR1	3	6.657	3	200.4	Peak Found	High	metabolic process		metal ion binding
ITPA	XP_003983759.1	inosine triphosphate pyrophosphatase isoform X1	15	6.6	2	23.3	High	High	cell organization and biogenesis;metabolic process	cytoplasm;cytosol	catalytic activity;metal ion binding;nucleotide binding;protein binding
REXO2	XP_003992432.1	oligoribonuclease, mitochondrial	9	6.599	2	26.8	Peak Found	High	metabolic process	mitochondrion;nucleus	catalytic activity
PTPN11	XP_019669885.1	tyrosine-protein phosphatase non-receptor type 11	3	6.567	2	73.6	High	High
COL2A1	XP_019690413.1	collagen alpha-1(II) chain isoform X1	2	6.554	3	141.8	Peak Found	High			protein binding;structural molecule activity
LOC109493023	XP_019669916.1	uncharacterized protein LOC109493023	7	6.554	2	24.8	High	Peak Found
SEC14L2	XP_003994839.1	SEC14-like protein 2 isoform X1	9	6.545	2	46.2	High	High	transport		transporter activity
PSMB8	XP_003986038.1	proteasome subunit beta type-8	8	6.533	2	30.6	High	Peak Found	cell differentiation;metabolic process;regulation of biological process	cytoplasm;nucleus;proteasome	catalytic activity
AMBP	NP_001185483.1	protein AMBP precursor	7	6.529	2	39	High	High	regulation of biological process	extracellular	enzyme regulator activity
TFPI	XP_006935478.1	tissue factor pathway inhibitor	11	6.499	3	37.5	High	Peak Found			enzyme regulator activity
ACBD3	XP_011289158.1	Golgi resident protein GCP60	7	6.493	2	58	High	High	transport
CYFIP2	XP_019695375.1	cytoplasmic FMR1-interacting protein 2 isoform X2	2	6.457	3	151.6	High	Peak Found
VWA5A	XP_006936811.1	von Willebrand factor A domain-containing protein 5A isoform X1	5	6.425	3	87	High	Peak Found
PFAS	XP_003996245.1	phosphoribosylformylglycinamidine synthase	3	6.32	3	144	High	Peak Found	metabolic process	cytoplasm	catalytic activity
FABP5	XP_003999969.1	fatty acid-binding protein, epidermal	26	6.305	3	15.1	High	High	metabolic process;transport		transporter activity
INA	XP_003994426.1	alpha-internexin	4	6.295	2	55.4	Peak Found	High	cell organization and biogenesis	cytoskeleton;membrane	structural molecule activity
FHL1	XP_004000986.1	four and a half LIM domains protein 1 isoform X3	13	6.285	3	33.8	High	High			metal ion binding
LOC102902647; PCDH7	XP_019685220.1	protocadherin-7	2	6.237	2	134	High	High
RENBP	XP_006944177.1	N-acylglucosamine 2-epimerase	9	6.214	3	51.4	High	Peak Found
PCK2	XP_003987545.1	phosphoenolpyruvate carboxykinase [GTP], mitochondrial isoform X1	5	6.212	2	70.5	High	High	metabolic process	mitochondrion	catalytic activity;nucleotide binding
BZW2	XP_003982869.1	basic leucine zipper and W2 domain-containing protein 2	5	6.113	2	48.1	High	High		cytoplasm;membrane	protein binding
ARHGAP1	XP_006937310.1	rho GTPase-activating protein 1	9	6.057	3	50.3	High	High	regulation of biological process;response to stimulus;transport	cytoplasm;endosome;membrane	enzyme regulator activity;protein binding
DCTN1	XP_019682990.1	dynactin subunit 1 isoform X1	3	6.039	2	141.5	High	Peak Found	cell organization and biogenesis;metabolic process	cytoskeleton
LMNB2	XP_019680439.1	lamin-B2	3	6.033	2	65.1	Peak Found	High
NHLRC2	XP_011285871.1	NHL repeat-containing protein 2	5	6.03	2	79.3	High	High			protein binding
SEC24B	XP_019684655.1	protein transport protein Sec24B isoform X1	2	6.014	2	135.8	High	High
PROCR	XP_003983634.1	endothelial protein C receptor	10	6.007	2	27.1	High	Peak Found	regulation of biological process	cell surface;membrane	receptor activity
EIF4E	XP_003985201.1	eukaryotic translation initiation factor 4E isoform X3	28	5.944	3	25.1	Peak Found	High	metabolic process	cytoplasm	RNA binding
SERPINA1; LOC105259609	XP_006933138.1	alpha-1-antitrypsin	3	5.938	2	48.5	High	High
NAGK	XP_003984154.1	N-acetyl-D-glucosamine kinase isoform X1	8	5.898	2	37.5	High	High
SPR	XP_003984166.1	sepiapterin reductase	9	5.886	2	28.7	High	High	metabolic process	cytosol	catalytic activity
DCXR	XP_003997328.1	L-xylulose reductase	11	5.878	2	25.6	High	High			catalytic activity
CPOX	XP_003991643.2	oxygen-dependent coproporphyrinogen-III oxidase, mitochondrial	6	5.852	2	40.1	High	High	metabolic process		catalytic activity
PRPS1	XP_004000820.1	ribose-phosphate pyrophosphokinase 1	9	5.851	2	34.8	High	High	metabolic process		catalytic activity;metal ion binding;nucleotide binding;protein binding
FUCA1	XP_003989706.2	tissue alpha-L-fucosidase	5	5.805	2	53.3	High	High	metabolic process		catalytic activity
MATR3	XP_011280673.1	matrin-3 isoform X1	3	5.792	2	100.1	High	High
ABP1; AOC1	XP_019681568.1	amiloride-sensitive amine oxidase [copper-containing]	3	5.778	2	86.7	High	High	metabolic process		catalytic activity;metal ion binding
CD248	XP_003993716.1	endosialin, partial	9	5.581	2	69.2	High	High			metal ion binding
AEBP1	XP_019680743.1	adipocyte enhancer-binding protein 1 isoform X1	2	5.562	2	129.6	High	High
RPS2	XP_003998995.3	40S ribosomal protein S2	8	5.528	2	31.4	High	High
GLB1L	XP_003991224.1	beta-galactosidase-1-like protein isoform X1	4	5.522	2	73.6	High	Peak Found	metabolic process	vacuole	catalytic activity
GYS1	XP_003997571.1	glycogen [starch] synthase, muscle	4	5.472	2	83.8	High	Peak Found	metabolic process		catalytic activity
MAPK14	XP_003986110.1	mitogen-activated protein kinase 14 isoform X1	5	5.459	2	41.3	High	High	cell differentiation;cell organization and biogenesis;metabolic process;regulation of biological process;response to stimulus	cytoplasm;cytosol;mitochondrion;nucleus	catalytic activity;nucleotide binding;protein binding;signal transducer activity
DENR	XP_011286144.1	density-regulated protein isoform X1	13	5.42	2	22.1	High	High	metabolic process		RNA binding
GNAO1	XP_011288456.1	guanine nucleotide-binding protein G(o) subunit alpha isoform X2	5	5.415	2	40.1	Peak Found	High	regulation of biological process;response to stimulus		catalytic activity;nucleotide binding;protein binding;signal transducer activity
LMAN2	XP_003981261.1	vesicular integral-membrane protein VIP36 isoform X1	9	5.405	3	40.2	High	High	regulation of biological process;transport	cell surface;Golgi;membrane	protein binding
VAMP3	XP_011282742.1	vesicle-associated membrane protein 3	23	5.373	2	11.5	Peak Found	High	transport
VASP	XP_019674903.1	vasodilator-stimulated phosphoprotein isoform X1	10	5.349	2	40.2	High	High	cell organization and biogenesis;cellular component movement;regulation of biological process	cytoplasm;cytoskeleton;cytosol;membrane	protein binding
NUDC	XP_003989745.1	nuclear migration protein nudC isoform X1	6	5.343	2	38.3	High	High	metabolic process	cytoplasm	protein binding
CD1H11orf54	XP_003992665.1	ester hydrolase C11orf54 homolog	10	5.323	2	35	High	High		nucleus
SEC24D	XP_011279969.1	protein transport protein Sec24D isoform X1	4	5.322	3	112.9	High	High	transport		metal ion binding
GAS6	XP_011279272.1	growth arrest-specific protein 6 isoform X1	4	5.315	2	70.9	High	High		cell surface;extracellular;membrane	metal ion binding
LASP1	XP_006940347.1	LIM and SH3 domain protein 1	11	5.295	2	29.7	High	High		cytoplasm	metal ion binding;protein binding
ALDOB	XP_006939396.1	fructose-bisphosphate aldolase B	5	5.249	2	39.6	Not Found	High	cell organization and biogenesis;metabolic process;regulation of biological process		catalytic activity;protein binding
PLD3	XP_006941312.1	phospholipase D3	6	5.236	3	54.7	Peak Found	High		membrane	catalytic activity
GSTA2; LOC101096317	XP_011280731.1	glutathione S-transferase A2	8	5.2	2	25.8	High	High			protein binding
ZYX	XP_006929522.1	zyxin, partial	4	5.065	2	60.7	High	High			metal ion binding
SRSF1	XP_019673191.1	serine/arginine-rich splicing factor 1	9	5.057	2	28.3	High	High	cell organization and biogenesis;metabolic process	nucleus;spliceosomal complex	protein binding;RNA binding
RPL13A	XP_011287982.1	60S ribosomal protein L13a	9	5	2	23.4	High	High	metabolic process	ribosome	structural molecule activity
SEMA3D	XP_011278658.1	semaphorin-3D	3	4.981	2	89.5	High	High		membrane	protein binding
SRPX	XP_004000503.2	sushi repeat-containing protein SRPX	4	4.931	2	49.4	High	High
CFD	XP_011286949.1	complement factor D	9	4.93	2	23.9	High	Peak Found	metabolic process		catalytic activity
S100A4	XP_019678117.1	protein S100-A4 isoform X1	12	4.899	2	15.3	High	High			metal ion binding
ADRM1	XP_003983348.1	proteasomal ubiquitin receptor ADRM1	8	4.893	2	42	High	High	cell organization and biogenesis;metabolic process;regulation of biological process	cytoplasm;cytosol;membrane;nucleus;proteasome	enzyme regulator activity;protein binding
POGLUT1	XP_011284238.1	protein O-glucosyltransferase 1	6	4.891	2	46.8	High	High
CBX3	XP_003982922.2	chromobox protein homolog 3 isoform X1	14	4.867	2	20.8	High	Peak Found		nucleus
STX1B	XP_019675824.1	syntaxin-1B	6	4.852	2	41.6	Peak Found	High
PKHD1L1	XP_019678148.1	fibrocystin-L	1	4.836	2	470.5	Peak Found	High
NT5DC1	XP_003986528.1	5'-nucleotidase domain-containing protein 1 isoform X1	8	4.782	2	51.4	High	High	metabolic process		catalytic activity
TP53I3	XP_003984507.2	quinone oxidoreductase PIG3 isoform X1	6	4.722	2	35.9	High	High	metabolic process
CHI3L1	XP_019677574.1	chitinase-3-like protein 1 isoform X2	7	4.705	2	43.4	Peak Found	High
ARF4	XP_003982414.1	ADP-ribosylation factor 4	9	4.66	2	20.5	High	High	cellular component movement;metabolic process;regulation of biological process;response to stimulus;transport	cytosol;membrane	catalytic activity;nucleotide binding;protein binding;signal transducer activity
SULT1A1; LOC101088902	XP_019676285.1	sulfotransferase 1A1	9	4.656	2	34.1	High	Not Found			catalytic activity
CST3	NP_001171901.1	cystatin-C precursor	22	4.649	2	16.1	High	High	regulation of biological process		enzyme regulator activity;protein binding
PTPRG	XP_011278449.1	receptor-type tyrosine-protein phosphatase gamma isoform X1	2	4.643	2	161.7	High	High	metabolic process		catalytic activity;protein binding
POFUT2	XP_011284157.1	GDP-fucose protein O-fucosyltransferase 2	7	4.615	2	51.5	High	High
CFI	XP_006930977.2	complement factor I isoform X1	3	4.597	2	69.5	High	High	metabolic process	membrane	catalytic activity;protein binding;receptor activity
NCDN	XP_003989898.1	neurochondrin isoform X1	4	4.577	2	78.8	Peak Found	High	cell organization and biogenesis	cytosol;membrane
MYO1C	XP_003996470.1	unconventional myosin-Ic isoform X1	3	4.519	2	121.7	High	Peak Found	cell organization and biogenesis;regulation of biological process;response to stimulus;transport	cytoplasm;membrane	catalytic activity;motor activity;nucleotide binding;protein binding
XRN2	XP_011279284.1	5'-3' exoribonuclease 2	3	4.493	2	108.2	High	High			catalytic activity
HDHD2	XP_011286315.1	haloacid dehalogenase-like hydrolase domain-containing protein 2 isoform X1	8	4.493	2	28.6	High	High	metabolic process		catalytic activity;protein binding
EDF1	XP_011287056.1	endothelial differentiation-related factor 1	19	4.302	2	16.4	High	High			DNA binding
HNRNPUL2	XP_003993651.2	heterogeneous nuclear ribonucleoprotein U-like protein 2	4	4.291	2	76.9	High	High			protein binding
SNRNP200	XP_003984338.1	U5 small nuclear ribonucleoprotein 200 kDa helicase	1	4.271	2	244.4	High	High	cell differentiation;metabolic process	membrane;nucleus;spliceosomal complex	catalytic activity;DNA binding;nucleotide binding;protein binding;RNA binding
AP2S1	XP_019674861.1	AP-2 complex subunit sigma isoform X3	11	4.24	2	16.7	High	High
FABP3	XP_003989843.1	fatty acid-binding protein, heart	14	4.221	2	14.8	High	High	regulation of biological process;transport		protein binding;transporter activity
CTSH	XP_006932245.1	pro-cathepsin H isoform X1	7	4.107	2	33.3	High	High	metabolic process		catalytic activity
CAB39	XP_003991280.1	calcium-binding protein 39	8	4.092	2	39.8	High	High	metabolic process;regulation of biological process;response to stimulus		catalytic activity;enzyme regulator activity;protein binding
AHCYL2	XP_006929429.1	adenosylhomocysteinase 3 isoform X1	3	4.038	2	57	Peak Found	High	metabolic process;transport		catalytic activity;nucleotide binding
RNASEH2A	XP_003981966.1	ribonuclease H2 subunit A	7	4.026	2	33.2	Peak Found	High	metabolic process;response to stimulus	cytosol	catalytic activity;RNA binding
METAP2	XP_003989170.1	methionine aminopeptidase 2 isoform X1	6	4.015	2	52.8	Peak Found	High	metabolic process	cytoplasm;cytosol;membrane	catalytic activity;metal ion binding;RNA binding
SLC25A12	XP_019693821.1	calcium-binding mitochondrial carrier protein Aralar1 isoform X3	5	3.855	2	75	Peak Found	High
LOC101100927; B4GALT1	XP_006939270.2	beta-1,4-galactosyltransferase 1	5	3.765	2	43.1	High	High
TIAL1	XP_011285892.1	nucleolysin TIAR isoform X5	6	3.586	2	43.4	High	High			DNA binding;RNA binding
METAP2	XP_006933996.1	methionine aminopeptidase 2 isoform X2	6	3.57	2	52.8	Peak Found	High
HTRA1	XP_019669655.1	serine protease HTRA1	6	3.53	2	41.8	Peak Found	High
PHB2	XP_003988395.1	prohibitin-2	6	3.508	2	33.3	High	High	cell organization and biogenesis;regulation of biological process;transport	cell surface;cytoplasm;membrane;mitochondrion;nucleus	protein binding

## Sheet: Up-Regulated
Number	Gene Symbol	Accession	Description	Abundance Ratio: (FCGS) / (Healthy)	Abundance Ratio P-Value: (FCGS) / (Healthy)	Coverage [%]	Sum PEP Score	Peptides	MW [kDa]	Biological Process	Cellular Component	Molecular Function
1	PTX3	XP_011284416.1	Pentraxin-related protein PTX3	14.67	0.0035142	21	23.62	5	33.6
2	VARS	XP_006931636.1	Valine-tRNA ligase isoform X1	11.937	0.0199485	4	9.336	3	140.3	metabolic process		catalytic activity;nucleotide binding
3	PAPSS1	XP_019684691.1	Bifunctional 3'-phosphoadenosine 5'-phosphosulfate synthase 1 isoform X1	9.702	0.0206654	7	14.609	3	72.5
4	SMPDL3A	XP_003986567.1	Acid sphingomyelinase-like phosphodiesterase 3a isoform X2	5.494	0.0185597	15	25.664	5	51	metabolic process	extracellular	catalytic activity;metal ion binding
5	TP53I3	XP_003984507.2	Quinone oxidoreductase PIG3 isoform X1	5.43	0.0209026	6	4.722	2	35.9	metabolic process
6	APIP	XP_003993212.1	Methylthioribulose-1-phosphate dehydratase	5.211	0.0360272	16	8.628	3	27.1	cell death;cell organization and biogenesis;metabolic process;regulation of biological process	cytoplasm	catalytic activity;metal ion binding;protein binding
7	MYO1C	XP_003996470.1	Unconventional myosin-Ic isoform X1	5.131	0.0160474	3	4.519	2	121.7	cell organization and biogenesis;regulation of biological process;response to stimulus;transport	cytoplasm;membrane	catalytic activity;motor activity;nucleotide binding;protein binding
8	HHIPL1	XP_011281855.1	HHIP-like protein 1	4.577	0.0382049	11	13.031	4	61.5	metabolic process	membrane	catalytic activity;receptor activity
9	TTLL12	XP_006934210.1	Tubulin-tyrosine ligase-like protein 12	3.886	0.0176086	15	34.273	7	72.1	metabolic process
10	PFKL	XP_019694868.1	ATP-dependent 6-phosphofructokinase, liver type	3.618	0.000869123	5	7.466	3	82.5	cell organization and biogenesis;metabolic process;regulation of biological process;response to stimulus	cytoplasm;cytosol;membrane	catalytic activity;metal ion binding;nucleotide binding;protein binding
11	LOC101083433	XP_003987764.1	Nicotinamide N-methyltransferase	3.55	0.0147956	16	21.071	5	29.8	metabolic process	cytosol	catalytic activity
12	PALLD	XP_006930844.1	Palladin isoform X1	3.385	0.0361214	4	11.001	4	129.2			protein binding
13	CPXM1	XP_003983774.1	Probable carboxypeptidase X1 isoform X1	3.295	0.000355488	15	26.946	7	81.6	metabolic process		catalytic activity;metal ion binding
14	SORD	XP_003987246.1	Sorbitol dehydrogenase	2.805	0.0256475	13	9.975	3	38.3	cellular component movement;metabolic process	membrane;mitochondrion	catalytic activity;metal ion binding;nucleotide binding;protein binding
15	SARS	XP_006935052.2	Serine-tRNA ligase, cytoplasmic	2.767	0.0176107	17	37.356	7	58.5	metabolic process	cytoplasm	catalytic activity;nucleotide binding
16	PSMD6	XP_003982446.3	26S proteasome non-ATPase regulatory subunit 6	2.73	0.00484715	14	12.5	5	45.5	metabolic process;regulation of biological process	proteasome	enzyme regulator activity;protein binding
17	THBS2	XP_006932208.1	Thrombospondin-2 isoform X1	2.663	0.0117007	31	205.039	28	129.5	regulation of biological process	extracellular	metal ion binding;protein binding
18	CCT7	XP_003984170.1	T-complex protein 1 subunit eta	2.626	0.0435804	30	61.991	13	59.4			nucleotide binding
19	PFKP	XP_019689442.1	ATP-dependent 6-phosphofructokinase, platelet type isoform X1	2.589	0.00727845	8	14.87	4	82.5
20	GAPDH	XP_006933500.1	Glyceraldehyde-3-phosphate dehydrogenase isoform X1	2.509	0.0253241	40	92.301	11	35.8	metabolic process		catalytic activity;nucleotide binding
21	DARS	XP_011283514.2	Aspartate--tRNA ligase, cytoplasmic isoform X1	2.508	0.0337149	33	51.316	15	62
22	CTSK	XP_003990643.1	Cathepsin K	2.464	0.00979509	10	11.009	3	37	metabolic process;regulation of biological process	vacuole	catalytic activity;protein binding
23	PRPS1	XP_004000820.1	Ribose-phosphate pyrophosphokinase 1	2.459	0.0268175	9	5.851	2	34.8	metabolic process		catalytic activity;metal ion binding;nucleotide binding;protein binding
24	MIF	XP_003995033.1	Macrophage migration inhibitory factor	2.351	0.0461307	18	8.971	2	12.4	cell organization and biogenesis;cell proliferation;metabolic process;regulation of biological process;response to stimulus	cell surface;cytosol;extracellular	catalytic activity;protein binding
25	CTSB	XP_003984894.1	Cathepsin B isoform X1	2.326	0.00382542	44	165.028	13	37.7	cell differentiation;metabolic process;regulation of biological process;response to stimulus	mitochondrion;vacuole	catalytic activity;protein binding
26	VPS26A	XP_003994049.1	Vacuolar protein sorting-associated protein 26A isoform X2	2.285	0.0365845	31	37.34	8	41.7	transport	cytosol;endosome;membrane;vacuole	transporter activity
27	PSMD11	XP_019672483.1	26S proteasome non-ATPase regulatory subunit 11	2.155	0.0327401	16	16.754	6	48.1
28	JUP	XP_011287440.1	Junction plakoglobin	2.153	0.0240444	10	23.689	5	81.6	cell organization and biogenesis;cellular component movement;regulation of biological process;response to stimulus	cytoplasm;cytosol;membrane;nucleus	protein binding;signal transducer activity;structural molecule activity
29	NARS	XP_003995274.1	Asparagine--tRNA ligase, cytoplasmic	2.013	0.0459	24	54.656	13	67	metabolic process		catalytic activity;nucleotide binding
30	ALDH9A1	XP_003999581.1	4-trimethylaminobutyraldehyde dehydrogenase isoform X1	1.989	0.0275481	18	31.484	8	56.2	metabolic process		catalytic activity
31	CS	XP_003988937.1	Citrate synthase, mitochondrial isoform X1	1.924	0.0106519	12	19.644	5	51.8	metabolic process	mitochondrion;nucleus;organelle lumen	catalytic activity;RNA binding
32	DCTD	XP_003984623.1	Deoxycytidylate deaminase isoform X1	1.919	0.0408426	16	7.334	2	20	metabolic process	cytoplasm	catalytic activity;metal ion binding;protein binding
33	GMPPA	XP_006935673.1	Mannose-1-phosphate guanyltransferase alpha isoform X2	1.911	0.042393	17	22.342	5	46.1	metabolic process		catalytic activity
34	CA2H19orf10; MYDGF	XP_019671457.1	Myeloid-derived growth factor isoform X2	1.907	0.0495115	13	8.278	2	19	regulation of biological process	extracellular
35	RENBP	XP_006944177.1	N-acylglucosamine 2-epimerase	1.89	0.0225636	9	6.214	3	51.4
36	H6PD	XP_019691655.1	GDH/6PGL endoplasmic bifunctional protein isoform X1	1.876	0.0220492	7	16.454	5	104.2
37	LOC101090049; GLUD1	XP_019668981.1	Glutamate dehydrogenase 1, mitochondrial	1.871	0.0165697	20	18.436	5	42.9
38	MTHFD1	XP_003987775.1	C-1-tetrahydrofolate synthase, cytoplasmic isoform X1	1.842	0.0120849	20	67.306	15	101.2	metabolic process	cytoplasm;cytosol;membrane;mitochondrion	catalytic activity;nucleotide binding
39	ACTC1	XP_003987346.1	Actin, alpha cardiac muscle 1	1.823	0.0372954	49	185.691	20	42	cell organization and biogenesis;cellular component movement;regulation of biological process	cytoplasm;membrane	catalytic activity;nucleotide binding;protein binding
40	PRDX5	XP_006937529.2	Peroxiredoxin-5, mitochondrial	1.822	0.0230506	17	11.931	3	22.7	metabolic process		antioxidant activity;catalytic activity
41	TCN2	XP_003994846.1	Transcobalamin-2	1.811	0.0433066	15	23.82	6	47.6	transport
42	FASN	XP_011287785.1	Fatty acid synthase	1.81	0.0105446	14	112.104	25	272.6	metabolic process		catalytic activity
43	ACLY	XP_019673444.1	ATP-citrate synthase isoform X1	1.802	0.0152699	27	124.245	25	122.1	metabolic process	cytoplasm;cytosol;membrane	catalytic activity;metal ion binding;nucleotide binding
44	UPP1	XP_011278568.1	Uridine phosphorylase 1 isoform X1	1.744	0.0466682	52	148.432	12	34.6	metabolic process		catalytic activity
45	USP5	XP_019690003.1	Ubiquitin carboxyl-terminal hydrolase 5 isoform X1	1.729	0.00486732	14	31.176	9	99.7
46	CSE1L	XP_019681935.1	Exportin-2 isoform X1	1.657	0.0230156	15	43.222	12	113.8
47	XPO7	XP_019684024.1	Exportin-7 isoform X1	1.62	0.0158428	5	11.955	5	124.9
48	ACAT2	XP_019687005.1	Acetyl-CoA acetyltransferase, cytosolic	1.612	0.0499615	29	42.741	7	41.3	metabolic process		catalytic activity
49	MEMO1	XP_019683667.1	Protein MEMO1	1.602	0.00912814	7	7.745	2	30.8
50	VPS29	XP_003994707.1	Vacuolar protein sorting-associated protein 29 isoform X2	1.592	0.00332588	24	10.456	4	20.9	transport	cytosol;endosome	catalytic activity;metal ion binding;transporter activity
51	CFL1	XP_003993693.1	Cofilin-1	1.564	0.00183592	51	61.592	10	18.5	cell organization and biogenesis	cytoskeleton	protein binding
52	GOT2	XP_003998142.1	Aspartate aminotransferase, mitochondrial	1.479	0.0265071	21	36.402	7	47.5	metabolic process;response to stimulus;transport	membrane;mitochondrion	catalytic activity;RNA binding
53	FDPS	XP_019677994.1	Farnesyl pyrophosphate synthase isoform X1	1.459	0.00348703	17	29.902	6	47.8	metabolic process
54	RNH1	XP_006937751.1	Ribonuclease inhibitor	1.451	0.0060123	35	65.874	12	49.8			protein binding
55	LANCL1	XP_003991153.1	lanC-like protein 1	1.435	0.0481942	15	22.415	4	45.4	regulation of biological process;response to stimulus	membrane	metal ion binding;protein binding
56	PLOD2	XP_011284502.1	Procollagen-lysine,2-oxoglutarate 5-dioxygenase 2	1.42	0.0445251	8	34.115	5	100.8	metabolic process		catalytic activity

## Sheet: Down-Regulated
Number	Gene Symbol	Accession	Description	Abundance Ratio: (FCGS) / (Healthy)	Abundance Ratio P-Value: (FCGS) / (Healthy)	Coverage [%]	Sum PEP Score	Peptides	MW [kDa]	Biological Process	Cellular Component	Molecular Function
1	PPID	XP_003984955.1	Peptidyl-prolyl cis-trans isomerase D	0.639	0.00704806	13	21.317	5	40.9	metabolic process;regulation of biological process		catalytic activity;protein binding
2	ABP1; AOC1	XP_019681568.1	Amiloride-sensitive amine oxidase [copper-containing]	0.627	0.0474235	3	5.778	2	86.7	metabolic process		catalytic activity;metal ion binding
3	FKBP1A	XP_006929983.1	Peptidyl-prolyl cis-trans isomerase FKBP1A	0.619	0.0308918	26	12.164	2	11.9	cell proliferation;cellular homeostasis;metabolic process;regulation of biological process;response to stimulus;transport	cytoplasm;membrane	catalytic activity;protein binding
4	PLAUR	XP_006941240.1	Urokinase plasminogen activator surface receptor isoform X1	0.542	0.0475612	21	40.473	5	36.3	coagulation
5	LOXL3	XP_019683019.1	Lysyl oxidase homolog 3 isoform X1	0.492	0.0232035	5	20.439	3	111.4
6	PTK7	XP_003986240.1	Inactive tyrosine-protein kinase 7	0.482	0.00411544	26	117.941	17	118.3	cell differentiation;cell organization and biogenesis;cellular component movement;metabolic process;regulation of biological process;response to stimulus	membrane	catalytic activity;nucleotide binding;protein binding
7	PKHD1L1	XP_019678148.1	Fibrocystin-L	0.433	0.0156961	1	4.836	2	470.5
8	LOC102902647; PCDH7	XP_019685220.1	Protocadherin-7	0.385	0.024587	2	6.237	2	134
9	SLC25A6	XP_006943589.1	ADP/ATP translocase 3, partial	0.248	0.0374313	18	11.081	5	30.1
