# Supplementary material for: Secretory Profile of Adipose-Tissue-Derived Mesenchymal Stem Cells from Cats with Calicivirus-Positive Severe Chronic Gingivostomatitis
Source: Viruses. 2022 May 25;14(6):1146. doi: 10.3390/v14061146 (PMC9228153; doi:10.3390/v14061146)
Supplement: Supplementary file 1 [file viruses-14-01146-s001.zip › Table S2_Legends for upregulated and downregulated proteins according to the STRING database.xlsx]

## Sheet: Up-regulated proteins legend
Up-regulated proteins legend
ACAT2	Acetyl-coa acetyltransferase, cytosolic; acetyl-CoA acetyltransferase 2; Belongs to the thiolase family (396 aa)
PSMD6	Proteasome (prosome, macropain) 26S subunit, non-ATPase, 6 (389 aa)
LANCL1	Lanc-like protein 1; LanC like 1; LanC lantibiotic synthetase component C-like 1 (bacterial) (399 aa)
GOT2	Aspartate aminotransferase, mitochondrial; Aspartate aminotransferase; Glutamic-oxaloacetic transaminase 2, mitochondrial (430 aa)
XPO7	Exportin-7 isoform X1; Exportin 7 (1089 aa)
MEMO1	Mediator of cell motility 1 (277 aa)
UPP1	Uridine phosphorylase 1 isoform x1; Uridine phosphorylase 1 (304 aa)
C19orf10	Myeloid-derived growth factor isoform x1; Myeloid derived growth factor; Chromosome 19 open reading frame 10 (173 aa)
PLOD2	Low quality protein: procollagen-lysine,2-oxoglutarate 5-dioxygenase 2; Procollagen-lysine, 2-oxoglutarate 5-dioxygenase 2 (726 aa)
GLUD1	Glutamate dehydrogenase 1, mitochondrial; Glutamate dehydrogenase ; Belongs to the Glu/Leu/Phe/Val dehydrogenases family (426 aa)
FASN	Fatty acid synthase, animal type; Fatty acid synthase (2429 aa)
PSMD11	Proteasome (prosome, macropain) 26S subunit, non-ATPase, 11 (426 aa)
PTX3	Pentraxin 3, long (418 aa)
RENBP	N-acylglucosamine 2-epimerase; Renin binding protein (438 aa)
JUP	Junction plakoglobin (744 aa)
USP5	Ubiquitin carboxyl-terminal hydrolase 5 isoform x2; Ubiquitinyl hydrolase 1; Ubiquitin specific peptidase 5 (isopeptidase T) (858 aa)
CFL1	Uncharacterized protein; Belongs to the actin-binding proteins ADF family (223 aa)
HHIPL1	Hhip-like protein 1 isoform x1; HHIP-like 1 (654 aa)
NNMT	Nicotinamide N-methyltransferase (264 aa)
PAPSS1	Bifunctional 3'-phosphoadenosine 5'-phosphosulfate synthase 1 isoform x2; 3'-phosphoadenosine 5'-phosphosulfate synthase 1 (624 aa)
CTSB	Cathepsin b isoform x1; Cathepsin B; Belongs to the peptidase C1 family (339 aa)
SMPDL3A	Acid sphingomyelinase-like phosphodiesterase 3a isoform x2; Sphingomyelin phosphodiesterase, acid-like 3A (450 aa)
ACLY	ATP-citrate synthase; ATP-citrate synthase is the primary enzyme responsible for the synthesis of cytosolic acetyl-CoA in many tissues; In the C-terminal section; belongs to the succinate/malate CoA ligase alpha subunit family (1115 aa)
TCN2	Transcobalamin-2; Transcobalamin II (430 aa)
H6PD	Hexose-6-phosphate dehydrogenase/glucose 1-dehydrogenase; Hexose-6-phosphate dehydrogenase (glucose 1-dehydrogenase) (789 aa)
MTHFD1	Methylenetetrahydrofolate dehydrogenase (nadp+) / methenyltetrahydrofolate cyclohydrolase / formyltetrahydrofolate synthetase; Methylenetetrahydrofolate dehydrogenase (NADP+ dependent) 1, methenyltetrahydrofolate cyclohydrolase, formyltetrahydrofolate synthetase (935 aa)
DARS	Aspartate--trna ligase, cytoplasmic isoform x2; aspartyl-tRNA synthetase (468 aa)
NARS	Asparagine--trna ligase, cytoplasmic; asparaginyl-tRNA synthetase (547 aa)
PALLD	Uncharacterized protein (308 aa)
ACTC1	Actin, alpha, cardiac muscle 1; Belongs to the actin family (377 aa)
MIF	Macrophage migration inhibitory factor (glycosylation-inhibiting factor) (115 aa)
TTLL12	Tubulin--tyrosine ligase-like protein 12; Tubulin tyrosine ligase-like family, member 12 (587 aa)
CPXM1	Carboxypeptidase X (M14 family), member 1 (732 aa)
PFKP	ATP-dependent 6-phosphofructokinase; Catalyzes the phosphorylation of D-fructose 6-phosphate to fructose 1,6-bisphosphate by ATP, the first committing step of glycolysis (741 aa)
GAPDH	Uncharacterized protein; Glyceraldehyde-3-phosphate dehydrogenase; Belongs to the glyceraldehyde-3-phosphate dehydrogenase family (205 aa)
VPS26A	Vacuolar protein sorting-associated protein 26a isoform x2; VPS26, retromer complex component A; Vacuolar protein sorting 26 homolog A (S. pombe) (360 aa)
GMPPA	Mannose-1-phosphate guanyltransferase alpha isoform X1; GDP-mannose pyrophosphorylase A (420 aa)
DCTD	Deoxycytidylate deaminase isoform x1; dCMP deaminase (178 aa)
VARS	Valine--trna ligase isoform x2; valyl-tRNA synthetase; Belongs to the class-I aminoacyl-tRNA synthetase family (1264 aa)
PFKL	Atp-dependent 6-phosphofructokinase, liver type isoform x2; ATP-dependent 6-phosphofructokinase; Catalyzes the phosphorylation of D-fructose 6-phosphate to fructose 1,6-bisphosphate by ATP, the first committing step of glycolysis (751 aa)
THBS2	Thrombospondin-2 isoform X1; Thrombospondin 2 (1172 aa)
CSE1L	Exportin-2 (importin alpha re-exporter); Uncharacterized protein; CSE1 chromosome segregation 1-like (yeast) (599 aa)
CS	Citrate synthase, mitochondrial isoform x1; Citrate synthase ; Belongs to the citrate synthase family (466 aa)
PRDX5	Peroxiredoxin-5, mitochondrial; Thiol-specific peroxidase that catalyzes the reduction of hydrogen peroxide and organic hydroperoxides to water and alcohols, respectively. Plays a role in cell protection against oxidative stress by detoxifying peroxides (162 aa)
SARS	annotation not available (513 aa)
SORD	L-iditol 2-dehydrogenase; Sorbitol dehydrogenase (356 aa)
CCT7	Chaperonin containing TCP1 subunit 7; Molecular chaperone; assists the folding of proteins upon ATP hydrolysis (542 aa)
PRPS1	annotation not available (318 aa)
ALDH9A1	4-trimethylaminobutyraldehyde dehydrogenase isoform X1; Aldehyde dehydrogenase 9 family, member A1; Belongs to the aldehyde dehydrogenase family (518 aa)
APIP	Methylthioribulose-1-phosphate dehydratase; APAF1 interacting protein; Belongs to the aldolase class II family. MtnB subfamily (242 aa)
CTSK	Low quality protein: cathepsin k; Cathepsin K; Closely involved in osteoclastic bone resorption and may participate partially in the disorder of bone remodeling. Displays potent endoprotease activity against fibrinogen at acid pH (330 aa)
VPS29	Vacuolar protein sorting-associated protein 29 isoform x2; Vacuolar protein sorting-associated protein 29; Acts as component of the retromer cargo-selective complex (CSC). The CSC is believed to be the core functional component of retromer or respective retromer complex variants acting to prevent missorting of selected transmembrane cargo proteins into the lysosomal degradation pathway (186 aa)
FDPS	Farnesyl pyrophosphate synthase isoform x3; Uncharacterized protein; Farnesyl diphosphate synthase (853 aa)
TP53I3	Quinone oxidoreductase pig3 isoform x1; Tumor protein p53 inducible protein 3 (334 aa)
RNH1	Ribonuclease/angiogenin inhibitor 1 (523 aa)
MYO1C	Unconventional myosin-ic isoform x1; Myosin IC; Belongs to the TRAFAC class myosin-kinesin ATPase superfamily. Myosin family (1063 aa)

## Sheet: Down-regulated proteins legend_x0009_
Down-regulated proteins legend
AOC1	Amiloride-sensitive amine oxidase [copper-containing]; Amine oxidase, copper containing 1 (759 aa)
LOXL3	Lysyl oxidase-like 3 (753 aa)
FKBP1A	annotation not available (108 aa)
SLC25A6	Solute carrier family 25 (mitochondrial carrier; adenine nucleotide translocator), member 6; Belongs to the mitochondrial carrier (TC 2.A.29) family (262 aa)
PLAUR	Urokinase plasminogen activator surface receptor isoform x1; Plasminogen activator, urokinase receptor (338 aa)
PCDH7	Protocadherin 7 (1063 aa)
PTK7	Protein tyrosine kinase 7 (inactive); Belongs to the protein kinase superfamily. Tyr protein kinase family (1070 aa)
PPID	Peptidyl-prolyl cis-trans isomerase d; Cyclophilin D; Uncharacterized protein (370 aa)
PKHD1L1	Low quality protein: fibrocystin-l; PKHD1 like 1; Polycystic kidney and hepatic disease 1 (autosomal recessive)-like 1 (3626 aa)
